# Supplementary material for: The Causal Relationship Between Choline Metabolites and Acute Acalculous Cholecystitis: Identifying ABCG8 as Colocalized Gene
Source: Nutrients. 2024 Oct 22;16(21):3588. doi: 10.3390/nu16213588 (PMC11547454; doi:10.3390/nu16213588)
Supplement: Supplementary file 1 [file nutrients-16-03588-s001.zip]

Archive with 8 entries (8 files):
- Supplementary Materials/Supplementary Figure S1.tif
- Supplementary Materials/Supplementary Figure S2.tif
- Supplementary Materials/Supplementary Figure S3.tif
- Supplementary Materials/Supplementary Table S1.xlsx
- Supplementary Materials/Supplementary Table S2.xlsx
- Supplementary Materials/Supplementary Table S3.xlsx
- Supplementary Materials/Supplementary Table S4.xlsx
- Supplementary Materials/Supplementary Table S5.xlsx
