# Supplementary material for: The Causal Relationship Between Choline Metabolites and Acute Acalculous Cholecystitis: Identifying ABCG8 as Colocalized Gene
Source: Nutrients. 2024 Oct 22;16(21):3588. doi: 10.3390/nu16213588 (PMC11547454; doi:10.3390/nu16213588)
Supplement: Supplementary file 1 [file nutrients-16-03588-s001.zip › Supplementary Materials/Supplementary Table S1.xlsx]

## Sheet: Sheet1
Exposure	Outcome	MR methods	nSNP	b	se	OR	se（OR）	P	P for Cochran Q test	P for MR-Egger intercept	P for global test
Total choline	Cholecystitis	MR Egger	48	-0.0028657	0.00114541	0.997138	0.00063499	0.0159725	0.188916	0.299634	0.1905
		Weighted median	48	-0.00206149	0.000829871	0.997941	0.00045679	0.0129877
		Inverse variance weighted	48	-0.00184604	0.000606637	0.998156	0.000409051	0.00234178	0.183822
		Simple mode	48	-0.000172657	0.00162359	0.999827	3.82578e-05	0.915763
		Weighted mode	48	-0.00188347	0.000903877	0.998118	0.000417345	0.0426439
Phosphatidylcholine	Cholecystitis	MR Egger	47	-0.00258118	0.00102089	0.997422	0.000571945	0.0150373	0.12485	0.287943	0.138
		Weighted median	47	-0.00180514	0.000806319	0.998196	0.000399989	0.0251725
		Inverse variance weighted	47	-0.00167945	0.000583307	0.998322	0.000372138	0.00398697	0.119038
		Simple mode	47	-0.000730374	0.0014503	0.99927	0.000161838	0.616945
		Weighted mode	47	-0.00168842	0.000827567	0.998313	0.000374124	0.0470937
Sphingomyelin	Cholecystitis	MR Egger	47	-0.00200112	0.0007703	0.998001	0.000443414	0.0126345	0.571228	0.935666	0.661
		Weighted median	47	-0.00197727	0.000748255	0.998025	0.000438129	0.00822946
		Inverse variance weighted	47	-0.00204832	0.000505181	0.997954	0.000453873	5.02132e-05	0.612324
		Simple mode	47	-0.00166397	0.00124588	0.998337	0.000368707	0.18826
		Weighted mode	47	-0.00199732	0.000707576	0.998005	0.000442573	0.00701105
