# Supplementary material for: The Causal Relationship Between Choline Metabolites and Acute Acalculous Cholecystitis: Identifying ABCG8 as Colocalized Gene
Source: Nutrients. 2024 Oct 22;16(21):3588. doi: 10.3390/nu16213588 (PMC11547454; doi:10.3390/nu16213588)
Supplement: Supplementary file 1 [file nutrients-16-03588-s001.zip › Supplementary Materials/Supplementary Table S2.xlsx]

## Sheet: Sheet1
Exposure	Outcome	nSNP	beta for IVW	se for IVW	OR for IVW	se（OR） for IVW	P for IVW	beta for MR-Egger	se for MR-Egger	OR for MR-Egger	se（OR） for MR-Egger	P for MR-Egger	P for Cochran Q test	P for MR-Egger intercept	F
HDL	Cholecystitis	321	-0.000589	0.000624	0.999411	0.000130512	0.34459	0.00138	0.000815	1.00138	0.000305784	0.09159	0.00410781	0.000266131	17.3554
Total choline			-0.002302	0.000821	0.997701	0.000510084	0.00505	-0.00247	0.000807	0.997533	0.00054731	0.00219			11.1154
LDL	Cholecystitis	90	-0.00165	0.000882	0.998351	0.000365612	0.0618	-0.00173	0.00102	0.998271	0.000383338	0.0895	8.02319e-10	0.866915	52.8175
Total choline			-0.00155	0.000982	0.998451	0.000343453	0.1153	-0.0016	0.00104	0.998401	0.000354533	0.1243			47.1951
Triglyceride	Cholecystitis	278	0.000531	0.000522	1.00053	0.000117661	0.3097	-0.000602	0.000756	0.999398	0.000133393	0.4261	0.000426046	0.0393278	114.931
Total choline			-0.001556	0.000665	0.998445	0.000344783	0.0192	-0.001632	0.000662	0.998369	0.000361623	0.0137			22.0579
CAD	Cholecystitis	88	-0.000435	0.000389	0.999565	9.63886e-05	63355.5	-0.000338	0.000569	0.999662	7.4895e-05	0.5529	0.834953	0.814786	29.6231
Total choline			-0.002135	0.000529	0.997867	0.000473079	5.53118e-05	-0.002108	0.000542	0.997894	0.000467097	0.0001			82.2872
HDL	Cholecystitis	322	-0.000767	0.000615	0.999233	0.000169954	0.212	0.00125	0.000809	1.00125	0.000276979	0.12177	0.0026142	0.000182164	19.9792
Phosphatidylcholine			-0.001891	0.00077	0.998111	0.000419013	0.014	-0.00208	0.000756	0.997922	0.000460892	0.000587			12.8171
LDL	Cholecystitis	91	-0.00187	0.000861	0.998132	0.00041436	0.0299	-0.00207	0.001029	0.997932	0.000458677	0.044	2.73493e-11	0.71432	68.9316
Phosphatidylcholine			-0.00112	0.000918	0.998881	0.000248173	0.2219	-0.00122	0.000964	0.998781	0.000270331	0.204			58.3947
Triglyceride	Cholecystitis	280	0.000579	0.000529	1.00058	0.000128296	0.2737	-0.000507	0.00076	0.999493	0.000112343	0.5045	0.000238117	0.0479637	107.064
Phosphatidylcholine			-0.001432	0.00063	0.998569	0.000317307	0.0229	-0.001477	0.000627	0.998524	0.000327278	0.0185			24.7822
CAD	Cholecystitis	86	-0.000446	0.000393	0.999554	9.8826e-05	0.256041	-0.000256	0.000573	0.999744	5.67252e-05	0.654956	0.608658	0.649132	29.8555
Phosphatidylcholine			-0.001822	0.000508	0.99818	0.000403724	0.000334	-0.00177	0.000521	0.998232	0.000392202	0.000679			91.7388
HDL	Cholecystitis	316	-0.000705	0.000643	0.999295	0.000156216	0.27301	0.00143	0.000852	1.00143	0.000316864	0.09286	3.13955e-07	0.000194501	29.3627
Sphingomyelin			-0.002228	0.000747	0.997774	0.000493687	0.00285	-0.0022	0.000732	0.997802	0.000487482	0.00259			16.1736
LDL	Cholecystitis	90	-0.00106	0.00119	0.998941	0.000234878	0.374	-0.0012	0.00129	0.998801	0.000265899	0.352	9.21782e-10	0.767942	23.9513
Sphingomyelin			-0.00167	0.00121	0.998331	0.000370043	0.166	-0.00173	0.00123	0.998271	0.000383338	0.159			24.7277
Triglyceride	Cholecystitis	277	-3.12317e-05	0.000583	0.999969	6.92041e-06	0.957273	-0.00115	0.000867	0.998851	0.00025482	0.185788	1.80535e-09	0.0828892	77.8575
Sphingomyelin			-0.00231463	0.000663	0.997688	0.000512882	0.000478	-0.00246	0.000665	0.997543	0.000545094	0.000223			26.9886
CAD	Cholecystitis	91	-0.000301	0.000477	0.999699	6.66964e-05	0.527453	0.000612	0.000687	1.00061	0.000135609	0.372957	0.000675356	0.0679223	28.0342
Sphingomyelin			-0.002416	0.000603	0.997587	0.000535344	6.22341e-05	-0.002274	0.000601	0.997729	0.000503879	0.000153			83.5995
