# Supplementary material for: The Causal Relationship Between Choline Metabolites and Acute Acalculous Cholecystitis: Identifying ABCG8 as Colocalized Gene
Source: Nutrients. 2024 Oct 22;16(21):3588. doi: 10.3390/nu16213588 (PMC11547454; doi:10.3390/nu16213588)
Supplement: Supplementary file 1 [file nutrients-16-03588-s001.zip › Supplementary Materials/Supplementary Table S3.xlsx]

## Sheet: Total choline
SNP	p1	p2	p12	nsnps	PP.H0.abf	PP.H1.abf	PP.H2.abf	PP.H3.abf	PP.H4.abf
rs4299376	0.0001	0.0001	1e-05	550	6.6e-16	3.37e-15	0.0201847	0.102019	0.877796
rs2258287	0.0001	0.0001	1e-05	409	2.39e-10	0.699439	9.64e-12	0.0279759	0.272585
rs148933445	0.0001	0.0001	1e-05	356	3.65e-27	0.848099	1.5e-29	0.00334437	0.148557
rs113330691	0.0001	0.0001	1e-05	346	3.65e-27	0.848127	1.53e-29	0.00340989	0.148463
rs2701184	0.0001	0.0001	1e-05	442	7.46e-09	0.931999	2.16e-11	0.00263243	0.0653687
rs77712507	0.0001	0.0001	1e-05	417	1.18e-10	0.943047	5.33e-13	0.00422278	0.0527304
rs57465754	0.0001	0.0001	1e-05	355	4.81e-21	0.94843	3.45e-23	0.00674876	0.0448208
rs449647	0.0001	0.0001	1e-05	435	7.56e-63	0.961668	2.7e-65	0.0034049	0.0349267
rs1160983	0.0001	0.0001	1e-05	409	7.56e-63	0.962007	2.51e-65	0.00315882	0.034834
rs76868109	0.0001	0.0001	1e-05	280	0.000162285	0.961191	7.43e-07	0.00436844	0.0342775
rs151330717	0.0001	0.0001	1e-05	406	1.39e-12	0.963686	5.08e-15	0.00348251	0.032831
rs12444217	0.0001	0.0001	1e-05	274	2.61e-13	0.964956	1.73e-15	0.00635506	0.0286892
rs149553138	0.0001	0.0001	1e-05	346	0.000364178	0.97117	9.06e-07	0.00238944	0.0260754
rs2425151	0.0001	0.0001	1e-05	320	0.124074	0.844297	0.000762386	0.00516217	0.0257049
rs11778934	0.0001	0.0001	1e-05	179	0.000653283	0.971112	2.26e-06	0.00333085	0.0249017
rs3770585	0.0001	0.0001	1e-05	411	0.0237365	0.938122	0.000341373	0.0134675	0.0243324
rs16891156	0.0001	0.0001	1e-05	393	0.150814	0.821592	0.000554372	0.00299603	0.0240443
rs11559710	0.0001	0.0001	1e-05	764	0.118751	0.85391	0.000527649	0.00377118	0.0230402
rs11246574	0.0001	0.0001	1e-05	626	0.136342	0.836833	0.000552566	0.00336861	0.0229037
rs638485	0.0001	0.0001	1e-05	473	1.32e-05	0.97228	7.58e-08	0.00555862	0.0221478
rs117733303	0.0001	0.0001	1e-05	232	6.49e-06	0.975507	1.62e-08	0.00240841	0.0220782
rs113230849	0.0001	0.0001	1e-05	586	0.220494	0.755108	0.000871482	0.00296393	0.020563
rs142218892	0.0001	0.0001	1e-05	597	4.7e-274	0.975261	2.29e-276	0.00472682	0.0200124
rs190182262	0.0001	0.0001	1e-05	605	4.7e-274	0.975209	2.31e-276	0.0047859	0.0200046
rs118136762	0.0001	0.0001	1e-05	553	4.7e-274	0.975923	1.98e-276	0.00408848	0.0199882
rs78893833	0.0001	0.0001	1e-05	559	4.7e-274	0.97573	2.07e-276	0.00428617	0.0199842
rs191169769	0.0001	0.0001	1e-05	538	4.7e-274	0.97599	1.95e-276	0.00403046	0.0199798
rs76457370	0.0001	0.0001	1e-05	539	4.7e-274	0.975986	1.95e-276	0.00403386	0.0199797
rs79479431	0.0001	0.0001	1e-05	678	0.210066	0.766522	0.000788783	0.00285847	0.0197649
rs116847251	0.0001	0.0001	1e-05	339	0.0350322	0.942992	9.53e-05	0.00254688	0.0193335
rs6121015	0.0001	0.0001	1e-05	277	0.0335634	0.94341	0.000132289	0.00369923	0.0191949
rs59999923	0.0001	0.0001	1e-05	476	9.83e-240	0.978554	3.12e-242	0.0030867	0.0183594
rs8086557	0.0001	0.0001	1e-05	504	9.67e-12	0.978796	3.45e-14	0.0034703	0.0177337
rs78655163	0.0001	0.0001	1e-05	281	0.207212	0.774571	0.000484935	0.00179678	0.0159354
rs12446275	0.0001	0.0001	1e-05	441	1.92e-13	0.980641	6.93e-16	0.00352654	0.0158329
rs4554882	0.0001	0.0001	1e-05	702	0.16371	0.81695	0.000639053	0.0031735	0.0155274
rs7116653	0.0001	0.0001	1e-05	307	0.0240642	0.958543	5.45e-05	0.00215516	0.0151836
rs3808407	0.0001	0.0001	1e-05	161	0.00920222	0.974242	1.46e-05	0.00153057	0.0150108
rs199565049	0.0001	0.0001	1e-05	38	0.303462	0.681588	5.07e-05	9.9e-05	0.0148008
rs451637	0.0001	0.0001	1e-05	233	4.5e-05	0.983233	1.08e-07	0.00233824	0.0143836
rs2980885	0.0001	0.0001	1e-05	355	1.6e-32	0.983946	3.75e-35	0.00229269	0.0137614
rs181765708	0.0001	0.0001	1e-05	326	0.0572012	0.927046	0.000165842	0.00267485	0.0129123
rs72810784	0.0001	0.0001	1e-05	237	0.00147885	0.984106	3.67e-06	0.00243094	0.0119801
rs115354848	0.0001	0.0001	1e-05	427	0.0865083	0.8989	0.000240374	0.00248584	0.0118651
rs9295127	0.0001	0.0001	1e-05	592	1.5e-05	0.986126	3.77e-08	0.00246327	0.0113956
rs6972095	0.0001	0.0001	1e-05	388	0.0553302	0.930445	0.000160777	0.00269228	0.0113718
rs77303550	0.0001	0.0001	1e-05	332	0.0153901	0.97097	3.64e-05	0.00228735	0.0113164
rs35318830	0.0001	0.0001	1e-05	447	0.0248425	0.9498	0.000362959	0.0138658	0.0111289
rs186696265	0.0001	0.0001	1e-05	345	1e-06	0.987593	2.03e-09	0.00199655	0.0104096
rs10187781	0.0001	0.0001	1e-05	265	0.000878345	0.985698	2.75e-06	0.0030717	0.0103491
rs11195826	0.0001	0.0001	1e-05	248	1.69e-10	0.987015	4.76e-13	0.00276625	0.0102189
rs72836561	0.0001	0.0001	1e-05	208	1.29e-08	0.986765	3.97e-11	0.00302364	0.0102117
rs56121005	0.0001	0.0001	1e-05	384	3.02e-07	0.987973	6.41e-10	0.0020891	0.0099374
rs780107	0.0001	0.0001	1e-05	199	1.77e-51	0.988486	2.98e-54	0.00164954	0.00986411
rs2777797	0.0001	0.0001	1e-05	351	4.25e-10	0.985562	1.99e-12	0.00459714	0.00984112
rs72925817	0.0001	0.0001	1e-05	270	1.98e-37	0.988727	2.9e-40	0.00143415	0.00983899
rs72917884	0.0001	0.0001	1e-05	447	6.69e-14	0.985663	3.51e-16	0.00516875	0.00916809
rs17675848	0.0001	0.0001	1e-05	511	0.111135	0.871861	0.000895003	0.00701226	0.00909667
rs6855246	0.0001	0.0001	1e-05	430	0.000353189	0.98777	1.03e-06	0.00287239	0.00900348
rs77712499	0.0001	0.0001	1e-05	585	0.259844	0.72836	0.000845015	0.00236004	0.00859077
rs78965095	0.0001	0.0001	1e-05	281	3.37e-46	0.989891	5.98e-49	0.00174612	0.00836294
rs72737411	0.0001	0.0001	1e-05	378	0.0308352	0.958291	8.01e-05	0.00248035	0.00831354
rs79469230	0.0001	0.0001	1e-05	361	0.000160137	0.987525	6.76e-07	0.00416307	0.00815111
rs998075	0.0001	0.0001	1e-05	274	0.00110872	0.985984	5.48e-06	0.00486319	0.00803879
rs188501176	0.0001	0.0001	1e-05	434	4.17e-26	0.989637	1.07e-28	0.00254161	0.00782189
rs80204526	0.0001	0.0001	1e-05	348	8.51e-69	0.988712	3.1e-71	0.00359053	0.00769755
rs2704188	0.0001	0.0001	1e-05	290	0.0149571	0.97516	3.35e-05	0.00217366	0.0076761
rs62101704	0.0001	0.0001	1e-05	450	8.42e-69	0.989145	2.71e-71	0.00318284	0.00767192
rs3819166	0.0001	0.0001	1e-05	318	8.4e-69	0.98899	2.84e-71	0.00333919	0.00767098
rs536271135	0.0001	0.0001	1e-05	373	0.000278855	0.990294	5.35e-07	0.00189334	0.00753286
rs488191	0.0001	0.0001	1e-05	462	2.61e-23	0.989522	8.08e-26	0.0030505	0.00742786
rs1736065	0.0001	0.0001	1e-05	684	0.0066303	0.974631	7.71e-05	0.0113205	0.00734099
rs7349418	0.0001	0.0001	1e-05	323	0.118038	0.870478	0.000497305	0.00366009	0.0073273
rs74461650	0.0001	0.0001	1e-05	330	3.44e-09	0.990797	7.02e-12	0.00201707	0.00718564
rs117037226	0.0001	0.0001	1e-05	617	2.6e-36	0.98227	2.81e-38	0.0105928	0.00713699
rs174528	0.0001	0.0001	1e-05	180	8.89e-15	0.99185	9.64e-18	0.00106833	0.00708191
rs118146420	0.0001	0.0001	1e-05	641	1.82e-36	0.982517	1.93e-38	0.0104038	0.00707968
rs58648469	0.0001	0.0001	1e-05	666	1.82e-36	0.982187	1.99e-38	0.0107412	0.00707202
rs12175179	0.0001	0.0001	1e-05	1209	0.000160131	0.984686	1.32e-06	0.00809722	0.00705535
rs2249742	0.0001	0.0001	1e-05	2835	7.64e-09	0.975861	1.34e-10	0.0171617	0.00697725
rs116312062	0.0001	0.0001	1e-05	1926	0.00010139	0.986394	7.3e-07	0.00709585	0.00640849
rs11591147	0.0001	0.0001	1e-05	442	1.08e-07	0.989188	5.15e-10	0.004714	0.0060978
rs72780134	0.0001	0.0001	1e-05	221	1.14e-29	0.992583	1.62e-32	0.00141133	0.00600581
rs224418	0.0001	0.0001	1e-05	270	0.061242	0.930686	0.000131689	0.00199531	0.00594534
rs35472563	0.0001	0.0001	1e-05	179	0.074878	0.91795	9.58e-05	0.00116895	0.00590698
rs6729692	0.0001	0.0001	1e-05	165	1.04e-46	0.992931	1.24e-49	0.00117556	0.0058934
rs189595952	0.0001	0.0001	1e-05	346	0.000732972	0.980879	9.38e-06	0.0125493	0.00582912
rs10733609	0.0001	0.0001	1e-05	293	0.197624	0.793035	0.00070893	0.00283903	0.00579263
rs10208529	0.0001	0.0001	1e-05	249	2.48e-46	0.99298	3.64e-49	0.00145379	0.00556611
rs61854096	0.0001	0.0001	1e-05	362	6.33e-06	0.991438	1.93e-08	0.00301956	0.00553613
rs45544836	0.0001	0.0001	1e-05	470	6.4e-07	0.989213	3.44e-09	0.00530872	0.00547785
rs11040299	0.0001	0.0001	1e-05	440	0.00113764	0.989853	4.25e-06	0.00369681	0.00530857
rs4986970	0.0001	0.0001	1e-05	145	0.00479273	0.986861	1.51e-05	0.00309483	0.00523601
rs114499421	0.0001	0.0001	1e-05	220	0.164643	0.828635	0.000274719	0.00137757	0.00506951
rs111279811	0.0001	0.0001	1e-05	405	1.37e-21	0.992953	2.88e-24	0.00207396	0.00497274
rs7928284	0.0001	0.0001	1e-05	450	0.001938	0.990007	6.04e-06	0.00308206	0.00496662
rs141766382	0.0001	0.0001	1e-05	383	0.229494	0.762755	0.000649855	0.00215494	0.00494629
rs2207132	0.0001	0.0001	1e-05	281	0.0377489	0.954914	9.32e-05	0.00235391	0.00488961
rs174455	0.0001	0.0001	1e-05	298	8.09e-14	0.993357	1.44e-16	0.00175989	0.0048827
rs3129830	0.0001	0.0001	1e-05	540	0.00164912	0.989391	7.02e-06	0.00420465	0.00474871
rs79834165	0.0001	0.0001	1e-05	277	0.00436744	0.988991	9.18e-06	0.00207505	0.00455711
rs7604788	0.0001	0.0001	1e-05	226	8.74e-11	0.993944	1.32e-13	0.00149865	0.00455692
rs4704219	0.0001	0.0001	1e-05	224	4.12e-10	0.99351	9.06e-13	0.00218067	0.00430891
rs4775075	0.0001	0.0001	1e-05	337	4.78e-13	0.992366	1.61e-15	0.00333816	0.00429574
rs13105581	0.0001	0.0001	1e-05	283	2.29e-05	0.992456	7.77e-08	0.00335714	0.00416394
rs201367029	0.0001	0.0001	1e-05	219	1.19e-16	0.994519	1.7e-19	0.00140796	0.00407344
rs10838876	0.0001	0.0001	1e-05	338	0.000833693	0.992572	2.16e-06	0.00256795	0.00402423
rs6866758	0.0001	0.0001	1e-05	487	2.7e-06	0.992735	8.93e-09	0.00327568	0.00398663
rs17240566	0.0001	0.0001	1e-05	416	1.18e-06	0.835395	2.27e-07	0.160626	0.00397746
rs3094024	0.0001	0.0001	1e-05	318	0.0175351	0.97619	4.16e-05	0.00231059	0.0039226
rs78620068	0.0001	0.0001	1e-05	308	7.13e-12	0.993317	2e-14	0.00277762	0.00390532
rs28451834	0.0001	0.0001	1e-05	354	0.000167633	0.989109	1.16e-06	0.00681922	0.00390342
rs10423733	0.0001	0.0001	1e-05	376	1.63e-18	0.994153	3.23e-21	0.00197379	0.00387359
rs595139	0.0001	0.0001	1e-05	389	0.00112101	0.991649	3.8e-06	0.0033549	0.00387097
rs11239501	0.0001	0.0001	1e-05	461	0.00560322	0.98632	2.42e-05	0.00425057	0.00380248
rs2018791	0.0001	0.0001	1e-05	342	1.7e-25	0.993645	4.42e-28	0.00257522	0.00377946
rs9262126	0.0001	0.0001	1e-05	338	0.0192867	0.97341	6.98e-05	0.00351847	0.00371463
rs8142326	0.0001	0.0001	1e-05	278	0.0470508	0.94475	0.000214485	0.00430305	0.00368141
rs10900228	0.0001	0.0001	1e-05	243	6.94e-05	0.994702	1.09e-07	0.00155848	0.00366974
rs2276329	0.0001	0.0001	1e-05	367	0.198947	0.793979	0.000698649	0.00278465	0.00359022
rs17238484	0.0001	0.0001	1e-05	279	8.98e-10	0.994512	1.73e-12	0.00191783	0.00357041
rs4278348	0.0001	0.0001	1e-05	517	0.000160339	0.993595	4.32e-07	0.00267402	0.00357021
rs5744621	0.0001	0.0001	1e-05	179	3.14e-10	0.995171	4.03e-13	0.00127252	0.00355685
rs1422697	0.0001	0.0001	1e-05	342	0.000303108	0.992505	1.12e-06	0.00364944	0.0035415
rs35660828	0.0001	0.0001	1e-05	359	1.6e-08	0.993188	5.26e-11	0.00327082	0.00354089
rs79997323	0.0001	0.0001	1e-05	372	5.77e-13	0.993783	1.56e-15	0.00267934	0.00353729
rs55776558	0.0001	0.0001	1e-05	625	0.00950777	0.982166	4.63e-05	0.00478218	0.0034981
rs202001522	0.0001	0.0001	1e-05	577	8.43e-67	0.992223	3.65e-69	0.00429009	0.00348731
rs150896559	0.0001	0.0001	1e-05	557	8.43e-67	0.992112	3.74e-69	0.00440169	0.0034862
rs117597286	0.0001	0.0001	1e-05	571	8.43e-67	0.992321	3.57e-69	0.00419333	0.0034861
rs117971135	0.0001	0.0001	1e-05	460	8.44e-67	0.99246	3.45e-69	0.00405573	0.00348412
rs79201154	0.0001	0.0001	1e-05	465	8.43e-67	0.991376	4.37e-69	0.00514158	0.00348263
rs4881984	0.0001	0.0001	1e-05	339	0.000346947	0.993444	1e-06	0.00285953	0.00334833
rs3020583	0.0001	0.0001	1e-05	3004	1.74e-09	0.977664	3.4e-11	0.0191016	0.00323404
rs2263322	0.0001	0.0001	1e-05	3295	1.74e-09	0.976322	3.65e-11	0.020461	0.00321711
rs2523729	0.0001	0.0001	1e-05	671	0.00496551	0.985775	3.04e-05	0.00602683	0.00320263
rs13016573	0.0001	0.0001	1e-05	229	2.28e-06	0.994544	5.18e-09	0.00225719	0.00319605
rs11039819	0.0001	0.0001	1e-05	655	7.37e-05	0.991605	3.83e-07	0.00514843	0.00317258
rs12750160	0.0001	0.0001	1e-05	314	0.577109	0.412697	0.00410827	0.00293472	0.00315108
rs11540992	0.0001	0.0001	1e-05	210	0.188639	0.806544	0.000317496	0.00135434	0.00314577
rs11236507	0.0001	0.0001	1e-05	265	1.44e-17	0.995124	2.53e-20	0.00174398	0.00313198
rs3132619	0.0001	0.0001	1e-05	1057	0.0124688	0.972578	0.000149832	0.0116839	0.00311955
rs8321	0.0001	0.0001	1e-05	779	0.00269627	0.988348	1.59e-05	0.00582327	0.00311633
rs8044652	0.0001	0.0001	1e-05	160	0.337498	0.657583	0.00061306	0.00119137	0.00311514
rs118043171	0.0001	0.0001	1e-05	477	3.65e-57	0.994355	9.36e-60	0.00254614	0.00309914
rs4808959	0.0001	0.0001	1e-05	230	8.03e-23	0.99425	2.16e-25	0.00267758	0.00307238
rs56821630	0.0001	0.0001	1e-05	446	6.76e-05	0.99358	2.24e-07	0.00328427	0.00306751
rs75694945	0.0001	0.0001	1e-05	412	8.5e-05	0.993518	2.86e-07	0.00334723	0.00304915
rs143729015	0.0001	0.0001	1e-05	244	0.492675	0.501492	0.00138636	0.00140813	0.0030379
rs11530291	0.0001	0.0001	1e-05	486	4.51e-05	0.992458	2.03e-07	0.00446161	0.00303547
rs10198257	0.0001	0.0001	1e-05	228	0.000180204	0.994052	4.96e-07	0.00273341	0.00303389
rs187429064	0.0001	0.0001	1e-05	287	1.08e-26	0.995019	2.17e-29	0.00198761	0.00299373
rs72999033	0.0001	0.0001	1e-05	285	1.09e-26	0.994701	2.54e-29	0.00230895	0.00298976
rs56343119	0.0001	0.0001	1e-05	369	0.0202692	0.974695	4.18e-05	0.00200707	0.00298717
rs58434384	0.0001	0.0001	1e-05	346	2.04e-20	0.992671	8.97e-23	0.00435772	0.0029708
rs36018387	0.0001	0.0001	1e-05	391	0.00014222	0.992821	5.84e-07	0.00407142	0.00296492
rs148928213	0.0001	0.0001	1e-05	368	0.0258087	0.968385	7.39e-05	0.00276912	0.0029636
rs35184536	0.0001	0.0001	1e-05	362	6.93e-26	0.9946	1.7e-28	0.00243927	0.00296074
rs79489590	0.0001	0.0001	1e-05	393	6.93e-26	0.994257	1.94e-28	0.00278206	0.00296058
rs11040170	0.0001	0.0001	1e-05	476	0.000242511	0.992196	1.13e-06	0.0046003	0.00296029
rs34351	0.0001	0.0001	1e-05	370	4.33e-10	0.994012	1.32e-12	0.00303952	0.00294859
rs13119982	0.0001	0.0001	1e-05	130	5.93e-06	0.995611	8.6e-09	0.00144053	0.0029423
rs750215	0.0001	0.0001	1e-05	216	8.29e-24	0.994377	2.25e-26	0.0026976	0.00292537
rs1537304	0.0001	0.0001	1e-05	353	0.110154	0.884715	0.000246853	0.00197973	0.00290443
rs6861101	0.0001	0.0001	1e-05	323	0.00110157	0.994056	2.15e-06	0.00193796	0.00290276
rs1943680	0.0001	0.0001	1e-05	491	2.27e-06	0.993826	7.52e-09	0.00329598	0.00287578
rs112495680	0.0001	0.0001	1e-05	355	0.04621	0.948468	0.000113928	0.00233551	0.0028722
rs10419672	0.0001	0.0001	1e-05	271	7.5e-24	0.99527	1.41e-26	0.00186841	0.00286134
rs2814948	0.0001	0.0001	1e-05	315	3.6e-05	0.994364	1e-07	0.00276278	0.00283677
rs2270994	0.0001	0.0001	1e-05	266	0.000199109	0.994919	4.11e-07	0.00205072	0.00283117
rs6601898	0.0001	0.0001	1e-05	664	0.000455031	0.993436	1.52e-06	0.00332504	0.00278194
rs35106244	0.0001	0.0001	1e-05	323	7.49e-06	0.993951	2.46e-08	0.00326352	0.0027777
rs233701	0.0001	0.0001	1e-05	219	0.105756	0.887339	0.000442694	0.00371166	0.00275119
rs2290148	0.0001	0.0001	1e-05	271	3.63e-10	0.993241	1.48e-12	0.00403175	0.00272751
rs12881276	0.0001	0.0001	1e-05	355	0.0221043	0.973418	3.99e-05	0.00175548	0.00268237
rs112694435	0.0001	0.0001	1e-05	365	4.27e-141	0.994489	1.22e-143	0.00283388	0.00267701
rs4704726	0.0001	0.0001	1e-05	351	3.38e-07	0.994612	9.25e-10	0.00271501	0.00267267
rs3130658	0.0001	0.0001	1e-05	635	0.00699241	0.982842	5.31e-05	0.00745604	0.00265691
rs71621626	0.0001	0.0001	1e-05	366	0.06764	0.927417	0.000155927	0.00213527	0.00265221
rs55927797	0.0001	0.0001	1e-05	251	2.08e-10	0.995442	4.01e-13	0.0019186	0.00263964
rs9469972	0.0001	0.0001	1e-05	278	0.00692482	0.987722	1.9e-05	0.00270086	0.00263292
rs9469890	0.0001	0.0001	1e-05	402	8.68e-05	0.995506	1.56e-07	0.00178113	0.00262617
rs7543050	0.0001	0.0001	1e-05	498	2.09e-05	0.993059	9.05e-08	0.00430091	0.00261949
rs2960834	0.0001	0.0001	1e-05	603	0.000162597	0.992169	8.32e-07	0.00507704	0.00259025
rs3130288	0.0001	0.0001	1e-05	261	0.00119236	0.992298	4.71e-06	0.00391451	0.00259006
rs1389742	0.0001	0.0001	1e-05	346	1.97e-07	0.995015	4.78e-10	0.00240758	0.00257717
rs6737313	0.0001	0.0001	1e-05	283	0.000236765	0.995222	4.69e-07	0.00197039	0.00257021
rs10951261	0.0001	0.0001	1e-05	553	2.88e-06	0.985667	3.45e-08	0.0117888	0.00254097
rs28364584	0.0001	0.0001	1e-05	405	0.227454	0.767779	0.000510319	0.00172006	0.0025368
rs2744939	0.0001	0.0001	1e-05	309	0.000120643	0.99495	2.92e-07	0.00240361	0.00252593
rs551402372	0.0001	0.0001	1e-05	692	1.27e-05	0.993409	5.2e-08	0.00407584	0.00250198
rs74496689	0.0001	0.0001	1e-05	373	1.91e-22	0.994148	6.46e-25	0.00335443	0.00249806
rs78477739	0.0001	0.0001	1e-05	1305	1.39e-06	0.99274	6.66e-09	0.00477051	0.00248842
rs1862069	0.0001	0.0001	1e-05	217	0.0111392	0.978893	8.45e-05	0.00742002	0.00246344
rs3749971	0.0001	0.0001	1e-05	463	0.0581707	0.934484	0.000286266	0.00459626	0.00246258
rs7130758	0.0001	0.0001	1e-05	232	1.29e-09	0.99374	4.92e-12	0.00379937	0.00246072
rs111651411	0.0001	0.0001	1e-05	216	1.16e-09	0.993703	4.5e-12	0.00384014	0.00245719
rs12661389	0.0001	0.0001	1e-05	361	0.00882388	0.986543	1.93e-05	0.00215961	0.00245384
rs3135394	0.0001	0.0001	1e-05	1887	1.39e-06	0.990704	9.64e-09	0.00685433	0.00244023
rs1052248	0.0001	0.0001	1e-05	498	0.00013785	0.989729	1.07e-06	0.00769959	0.00243233
rs79618354	0.0001	0.0001	1e-05	614	0.000257517	0.993546	9.82e-07	0.00378494	0.00241088
rs558702	0.0001	0.0001	1e-05	373	0.000283843	0.994257	8.72e-07	0.00305214	0.00240625
rs1233489	0.0001	0.0001	1e-05	453	0.04611	0.94423	0.000337865	0.00691632	0.00240611
rs13277738	0.0001	0.0001	1e-05	617	0.0579061	0.936454	0.000188581	0.00304731	0.00240351
rs4648892	0.0001	0.0001	1e-05	273	0.00179637	0.993175	4.78e-06	0.00264062	0.00238276
rs597808	0.0001	0.0001	1e-05	108	0.000405344	0.995439	7.26e-07	0.00178109	0.00237365
rs11066272	0.0001	0.0001	1e-05	151	0.0144242	0.973891	0.000135962	0.00917751	0.00237123
rs1265757	0.0001	0.0001	1e-05	1000	0.00264429	0.989888	1.36e-05	0.00508453	0.00237007
rs71514237	0.0001	0.0001	1e-05	320	0.000548878	0.994881	1.22e-06	0.0022075	0.00236128
rs411482	0.0001	0.0001	1e-05	463	0.0433355	0.949234	0.000221712	0.0048541	0.00235447
rs2763980	0.0001	0.0001	1e-05	284	3.63e-05	0.995771	6.76e-08	0.00185212	0.00234041
rs9267539	0.0001	0.0001	1e-05	278	4.69e-05	0.995785	8.72e-08	0.00184998	0.00231848
rs614944	0.0001	0.0001	1e-05	382	1.7e-47	0.995439	3.83e-50	0.00224322	0.00231806
rs61905133	0.0001	0.0001	1e-05	390	1.7e-47	0.995283	4.1e-50	0.00239888	0.00231801
rs3130297	0.0001	0.0001	1e-05	824	0.00592091	0.986757	2.99e-05	0.00497591	0.00231608
rs11066320	0.0001	0.0001	1e-05	136	0.00266754	0.987772	1.95e-05	0.00723529	0.00230524
rs1264341	0.0001	0.0001	1e-05	849	0.00446691	0.986755	2.92e-05	0.00645824	0.00229106
rs9258375	0.0001	0.0001	1e-05	1788	0.134477	0.845671	0.00241011	0.0151539	0.00228807
rs58610633	0.0001	0.0001	1e-05	637	5.07e-07	0.99378	2.01e-09	0.00393264	0.00228666
rs11065991	0.0001	0.0001	1e-05	113	0.00130748	0.988965	9.83e-06	0.00743098	0.00228656
rs61649224	0.0001	0.0001	1e-05	189	0.000141654	0.995432	3.05e-07	0.002141	0.00228518
rs4660208	0.0001	0.0001	1e-05	248	0.0847199	0.911077	0.000163802	0.00175924	0.00227989
rs3094011	0.0001	0.0001	1e-05	1315	6.5e-07	0.985638	7.98e-09	0.0120932	0.00226811
rs3124761	0.0001	0.0001	1e-05	405	0.196634	0.797902	0.000633774	0.00256947	0.00226048
rs3098023	0.0001	0.0001	1e-05	2766	0.0111917	0.968064	0.000211318	0.0182764	0.00225618
rs113715693	0.0001	0.0001	1e-05	390	0.129538	0.866078	0.000277278	0.0018516	0.00225472
rs4752856	0.0001	0.0001	1e-05	161	2.17e-10	0.995906	4.01e-13	0.00184009	0.00225413
rs55654249	0.0001	0.0001	1e-05	1455	5e-06	0.987746	5.06e-08	0.00999526	0.00225383
rs73607783	0.0001	0.0001	1e-05	401	0.0295788	0.964998	9.52e-05	0.00310244	0.0022257
rs4647725	0.0001	0.0001	1e-05	254	6.68e-05	0.995814	1.28e-07	0.00190304	0.00221625
rs79777938	0.0001	0.0001	1e-05	437	4.16e-33	0.99445	1.4e-35	0.00333507	0.00221482
rs4938341	0.0001	0.0001	1e-05	408	4.45e-33	0.994622	1.42e-35	0.00316375	0.00221463
rs17630235	0.0001	0.0001	1e-05	136	0.00500399	0.98999	1.41e-05	0.00278592	0.00220569
rs7569900	0.0001	0.0001	1e-05	428	1.8e-14	0.995009	5.05e-17	0.00279461	0.00219682
rs74429612	0.0001	0.0001	1e-05	177	7.07e-14	0.996069	1.24e-16	0.00175001	0.00218111
rs3131781	0.0001	0.0001	1e-05	734	0.00383618	0.98722	2.63e-05	0.0067545	0.00216311
rs11096688	0.0001	0.0001	1e-05	362	1.27e-06	0.993951	4.97e-09	0.00389342	0.00215386
rs117158703	0.0001	0.0001	1e-05	437	8.28e-33	0.994874	2.48e-35	0.00297574	0.00215061
rs34958982	0.0001	0.0001	1e-05	155	3.59e-10	0.99587	7.17e-13	0.00198833	0.00214153
rs58354636	0.0001	0.0001	1e-05	433	9.5e-33	0.99503	2.7e-35	0.00282898	0.0021409
rs2013002	0.0001	0.0001	1e-05	117	0.00371344	0.990886	1.22e-05	0.00325546	0.00213316
rs8139142	0.0001	0.0001	1e-05	104	1.65e-07	0.997377	8.32e-11	0.000502352	0.00212041
rs11587081	0.0001	0.0001	1e-05	256	4.02e-14	0.996877	4.08e-17	0.00101008	0.00211286
rs10774624	0.0001	0.0001	1e-05	148	0.00228018	0.993833	4.08e-06	0.0017774	0.00210548
rs61855781	0.0001	0.0001	1e-05	293	0.000867425	0.995256	1.55e-06	0.00177371	0.00210109
rs113988682	0.0001	0.0001	1e-05	545	6.3e-09	0.989637	5.27e-11	0.0082737	0.00208971
rs2068663	0.0001	0.0001	1e-05	337	0.0147508	0.981035	3.15e-05	0.0020955	0.00208744
rs17696736	0.0001	0.0001	1e-05	160	0.0026302	0.990143	1.36e-05	0.00512656	0.00208688
rs4970834	0.0001	0.0001	1e-05	297	2.47e-05	0.995146	6.87e-08	0.00276909	0.00206024
rs141859350	0.0001	0.0001	1e-05	194	0.532947	0.462935	0.00110489	0.000957689	0.00205603
rs76889510	0.0001	0.0001	1e-05	519	1.76e-37	0.996187	3.12e-40	0.00176561	0.00204714
rs687621	0.0001	0.0001	1e-05	718	4.69e-07	0.994383	1.7e-09	0.00359186	0.00202469
rs56079819	0.0001	0.0001	1e-05	240	2.02e-35	0.996816	2.45e-38	0.00120279	0.00198158
rs7793710	0.0001	0.0001	1e-05	239	0.00154633	0.993302	4.94e-06	0.00317123	0.00197511
rs61779276	0.0001	0.0001	1e-05	220	0.0558298	0.939643	0.000144153	0.0024242	0.00195892
rs13044051	0.0001	0.0001	1e-05	452	0.00664255	0.988861	1.7e-05	0.00252689	0.001953
rs2272406	0.0001	0.0001	1e-05	136	7.25e-21	0.99711	6.91e-24	0.000948904	0.00194111
rs34847418	0.0001	0.0001	1e-05	443	7.65e-07	0.995277	2.14e-09	0.00278549	0.00193662
rs4367411	0.0001	0.0001	1e-05	4832	5.56e-06	0.980253	1.01e-07	0.0178461	0.00189524
rs56960668	0.0001	0.0001	1e-05	438	0.348668	0.644935	0.00158179	0.00292396	0.00189154
rs11039035	0.0001	0.0001	1e-05	156	0.180703	0.816335	0.000194418	0.000876401	0.00189133
rs2854277	0.0001	0.0001	1e-05	5898	5.12e-06	0.971193	1.42e-07	0.0269234	0.00187847
rs2727029	0.0001	0.0001	1e-05	422	3.23e-05	0.993516	1.49e-07	0.00457714	0.00187476
rs258509	0.0001	0.0001	1e-05	356	1.13e-06	0.996171	2.22e-09	0.00195731	0.00187105
rs67408364	0.0001	0.0001	1e-05	258	0.177969	0.817156	0.000546219	0.00250618	0.00182256
rs35837000	0.0001	0.0001	1e-05	289	2.05e-12	0.995923	4.66e-15	0.00226055	0.00181605
rs10889364	0.0001	0.0001	1e-05	229	2.88e-63	0.997025	3.36e-66	0.0011606	0.00181464
rs77509279	0.0001	0.0001	1e-05	186	5.58e-08	0.995929	1.27e-10	0.00226089	0.00181023
rs67740686	0.0001	0.0001	1e-05	509	2.58e-21	0.99408	1.08e-23	0.00414773	0.00177246
rs61779308	0.0001	0.0001	1e-05	263	0.128536	0.867841	0.000239097	0.00161255	0.00177194
rs6664374	0.0001	0.0001	1e-05	383	0.0170057	0.978026	5.48e-05	0.00314732	0.00176625
rs2820234	0.0001	0.0001	1e-05	286	0.0145417	0.981978	2.52e-05	0.00170284	0.00175233
rs967645	0.0001	0.0001	1e-05	205	0.000326481	0.996608	4.43e-07	0.00134966	0.00171543
rs2241210	0.0001	0.0001	1e-05	398	2.06e-07	0.994355	8.16e-10	0.00393521	0.00170951
rs12025800	0.0001	0.0001	1e-05	151	1.18e-65	0.997005	1.53e-68	0.00129278	0.00170183
rs12578371	0.0001	0.0001	1e-05	368	4.63e-09	0.995087	1.5e-11	0.00321374	0.00169925
rs61941660	0.0001	0.0001	1e-05	395	4.64e-09	0.995825	1.15e-11	0.00247644	0.00169829
rs35030383	0.0001	0.0001	1e-05	339	0.371753	0.624007	0.000949627	0.0015923	0.00169772
rs116316096	0.0001	0.0001	1e-05	269	1.1e-65	0.99441	4.3e-68	0.00390414	0.00168615
rs77064258	0.0001	0.0001	1e-05	207	2.54e-66	0.995219	7.89e-69	0.00309517	0.00168542
rs13375691	0.0001	0.0001	1e-05	176	2.47e-66	0.995701	6.49e-69	0.00261354	0.00168518
rs12472790	0.0001	0.0001	1e-05	155	0.368837	0.628206	0.000473558	0.000804891	0.00167827
rs12448528	0.0001	0.0001	1e-05	452	7.21e-118	0.995758	1.87e-120	0.00257947	0.00166242
rs71387147	0.0001	0.0001	1e-05	447	7.22e-118	0.995761	1.87e-120	0.00257809	0.0016605
rs6507947	0.0001	0.0001	1e-05	472	9.24e-36	0.996092	2.09e-38	0.00224943	0.00165864
rs7242746	0.0001	0.0001	1e-05	457	9.25e-36	0.995948	2.23e-38	0.00239406	0.00165819
rs6606711	0.0001	0.0001	1e-05	523	6.08e-07	0.993365	3.05e-09	0.00498938	0.00164461
rs614877	0.0001	0.0001	1e-05	169	0.000705945	0.996366	9.16e-07	0.00129091	0.00163671
rs661955	0.0001	0.0001	1e-05	369	0.00195965	0.994253	4.33e-06	0.00219398	0.00158866
rs2384049	0.0001	0.0001	1e-05	220	0.183395	0.813862	0.000215331	0.000954014	0.00157361
rs13108218	0.0001	0.0001	1e-05	485	0.291209	0.704016	0.00094875	0.00229213	0.00153489
rs34368709	0.0001	0.0001	1e-05	299	0.365664	0.630632	0.000808979	0.00139368	0.00150087
rs10884966	0.0001	0.0001	1e-05	410	0.37832	0.616035	0.0017194	0.00279864	0.00112752
rs7558332	0.0001	0.0001	1e-05	195	0.523484	0.473591	0.000982591	0.000887887	0.00105418
rs11940694	0.0001	0.0001	1e-05	341	0.556479	0.441024	0.00096551	0.000764425	0.00076721
rs76483627	0.0001	0.0001	1e-05	464	0.893281	0.101896	0.00366049	0.000416806	0.000745015

## Sheet: Phosphatidylcholine
SNP	p1	p2	p12	nsnps	PP.H0.abf	PP.H1.abf	PP.H2.abf	PP.H3.abf	PP.H4.abf
rs2258287	0.0001	0.0001	1e-05	409	1.71e-12	0.690911	6.89e-14	0.0276226	0.281466
rs148933445	0.0001	0.0001	1e-05	356	1.19e-14	0.857484	4.91e-17	0.00339245	0.139123
rs112450640	0.0001	0.0001	1e-05	346	1.19e-14	0.857509	5e-17	0.00345868	0.139033
rs2701184	0.0001	0.0001	1e-05	442	1.09e-10	0.921782	3.17e-13	0.0025926	0.0756249
rs638485	0.0001	0.0001	1e-05	473	9.73e-06	0.919942	5.59e-08	0.00520551	0.0748431
rs2010629	0.0001	0.0001	1e-05	633	0.059823	0.866558	0.00105343	0.015202	0.0573633
rs4238789	0.0001	0.0001	1e-05	417	9.75e-11	0.943545	4.42e-13	0.00422555	0.0522292
rs112690055	0.0001	0.0001	1e-05	568	2.55e-09	0.958633	1.57e-11	0.00584728	0.0355198
rs76868109	0.0001	0.0001	1e-05	280	4.4e-05	0.961303	2.02e-07	0.00436895	0.0342835
rs449647	0.0001	0.0001	1e-05	435	7.53e-37	0.962511	2.69e-39	0.00340875	0.0340807
rs1160983	0.0001	0.0001	1e-05	409	7.54e-37	0.962847	2.5e-39	0.00316246	0.0339901
rs151330717	0.0001	0.0001	1e-05	406	1.95e-05	0.963659	7.13e-08	0.0034824	0.0328389
rs12444217	0.0001	0.0001	1e-05	274	1.86e-13	0.965041	1.23e-15	0.0063557	0.0286036
rs11778934	0.0001	0.0001	1e-05	179	4.99e-05	0.968189	1.72e-07	0.00331721	0.0284438
rs2425151	0.0001	0.0001	1e-05	320	0.109845	0.858483	0.000674955	0.0052493	0.0257473
rs3770585	0.0001	0.0001	1e-05	411	0.0107591	0.949839	0.000154735	0.0136348	0.0256119
rs1968684	0.0001	0.0001	1e-05	375	2.92e-20	0.971603	8.9e-23	0.00293397	0.0254626
rs117733303	0.0001	0.0001	1e-05	232	0.000190423	0.97393	4.74e-07	0.00240308	0.0234765
rs149553138	0.0001	0.0001	1e-05	346	0.124083	0.85069	0.000308621	0.00209303	0.0228251
rs142218892	0.0001	0.0001	1e-05	597	0	0.975261	0	0.00472682	0.0200124
rs72740871	0.0001	0.0001	1e-05	507	0	0.976462	0	0.00355028	0.0199876
rs62000866	0.0001	0.0001	1e-05	538	0	0.97599	0	0.00403046	0.0199797
rs191169769	0.0001	0.0001	1e-05	538	0	0.97599	0	0.00403046	0.0199797
rs77703135	0.0001	0.0001	1e-05	527	0	0.976167	0	0.00385483	0.0199785
rs145347194	0.0001	0.0001	1e-05	600	0	0.975219	0	0.0048034	0.0199776
rs6121020	0.0001	0.0001	1e-05	283	0.0291538	0.94776	0.000118017	0.00381746	0.0191511
rs8086557	0.0001	0.0001	1e-05	504	2.5e-14	0.978085	8.91e-17	0.00346706	0.0184483
rs16891156	0.0001	0.0001	1e-05	393	0.36666	0.613006	0.0013478	0.00223659	0.0167502
rs116847251	0.0001	0.0001	1e-05	339	0.161428	0.819207	0.000439302	0.00221263	0.0167129
rs12446275	0.0001	0.0001	1e-05	441	2.84e-14	0.980436	1.03e-16	0.00352559	0.0160388
rs3808407	0.0001	0.0001	1e-05	161	0.000837772	0.981653	1.33e-06	0.00154137	0.0159662
rs7436128	0.0001	0.0001	1e-05	462	0.0265794	0.9511	0.000189706	0.00677295	0.0153576
rs2980885	0.0001	0.0001	1e-05	355	1.36e-31	0.983958	3.18e-34	0.00229273	0.0137497
rs433061	0.0001	0.0001	1e-05	255	0.000168409	0.983485	4.79e-07	0.0027827	0.0135637
rs9932707	0.0001	0.0001	1e-05	250	0.0589114	0.924804	0.000231792	0.00362629	0.0124262
rs72810784	0.0001	0.0001	1e-05	237	0.00103332	0.984218	2.57e-06	0.00243089	0.0123149
rs78655163	0.0001	0.0001	1e-05	281	0.413627	0.57185	0.000968006	0.00132606	0.0122294
rs9295127	0.0001	0.0001	1e-05	592	0.000353464	0.985234	8.87e-07	0.00246047	0.0119516
rs77303550	0.0001	0.0001	1e-05	332	7.12e-07	0.986186	1.69e-09	0.0023232	0.0114901
rs10187781	0.0001	0.0001	1e-05	265	0.000711602	0.985614	2.23e-06	0.00307118	0.0106013
rs35318830	0.0001	0.0001	1e-05	447	0.0403343	0.934962	0.0005893	0.0136497	0.0104648
rs186696265	0.0001	0.0001	1e-05	345	3.69e-05	0.987557	7.5e-08	0.00199648	0.0104091
rs11195826	0.0001	0.0001	1e-05	248	7.57e-11	0.986893	2.13e-13	0.00276578	0.0103413
rs72836561	0.0001	0.0001	1e-05	208	2.73e-09	0.986765	8.39e-12	0.00302364	0.0102117
rs62139079	0.0001	0.0001	1e-05	349	0.0593835	0.925817	0.000286345	0.0044542	0.0100592
rs780107	0.0001	0.0001	1e-05	199	2.98e-53	0.988486	5e-56	0.00164954	0.00986411
rs2777797	0.0001	0.0001	1e-05	351	2.97e-09	0.985576	1.39e-11	0.00459722	0.00982657
rs118088489	0.0001	0.0001	1e-05	263	2.51e-41	0.989145	3.85e-44	0.00150703	0.0093479
rs118030176	0.0001	0.0001	1e-05	269	2.49e-41	0.989199	3.72e-44	0.00146751	0.00933382
rs72737411	0.0001	0.0001	1e-05	378	0.00320959	0.985109	8.34e-06	0.00254918	0.00912345
rs6855246	0.0001	0.0001	1e-05	430	0.000365149	0.987761	1.07e-06	0.00287237	0.00900056
rs833500	0.0001	0.0001	1e-05	284	4.89e-51	0.989893	8.61e-54	0.00173566	0.008371
rs2704194	0.0001	0.0001	1e-05	295	0.0017379	0.98765	4.03e-06	0.00228154	0.0083269
rs79810162	0.0001	0.0001	1e-05	361	7.46e-51	0.989161	1.94e-53	0.0025598	0.00827922
rs144433398	0.0001	0.0001	1e-05	482	1.24e-49	0.989179	3.27e-52	0.00259343	0.00822719
rs79469230	0.0001	0.0001	1e-05	361	1.24e-05	0.98767	5.24e-08	0.00416368	0.00815422
rs115354848	0.0001	0.0001	1e-05	427	0.367114	0.622015	0.00102007	0.00172021	0.00813113
rs188501176	0.0001	0.0001	1e-05	434	1.57e-29	0.989631	4.05e-32	0.00254159	0.00782713
rs253388	0.0001	0.0001	1e-05	393	1.98e-06	0.989075	6.35e-09	0.00316597	0.00775736
rs72913874	0.0001	0.0001	1e-05	311	1.23e-05	0.985616	8.29e-08	0.00665259	0.00771955
rs80204526	0.0001	0.0001	1e-05	348	7.06e-77	0.988712	2.57e-79	0.00359053	0.00769755
rs62101704	0.0001	0.0001	1e-05	450	6.97e-77	0.989145	2.25e-79	0.00318284	0.00767192
rs3819166	0.0001	0.0001	1e-05	318	6.95e-77	0.98899	2.35e-79	0.00333919	0.00767098
rs998075	0.0001	0.0001	1e-05	274	0.00189548	0.985649	9.36e-06	0.00486199	0.00758425
rs536271135	0.0001	0.0001	1e-05	373	1.5e-05	0.990556	2.87e-08	0.00189384	0.00753485
rs11249925	0.0001	0.0001	1e-05	501	0.238853	0.745936	0.00187642	0.00585255	0.0074815
rs488191	0.0001	0.0001	1e-05	462	1.16e-25	0.989522	3.6e-28	0.0030505	0.00742786
rs79204427	0.0001	0.0001	1e-05	400	2.31e-10	0.990791	4.74e-13	0.00202264	0.00718668
rs117037226	0.0001	0.0001	1e-05	617	2.51e-30	0.982308	2.7e-32	0.0105932	0.00709843
rs224427	0.0001	0.0001	1e-05	276	0.0746493	0.916027	0.000171404	0.00209625	0.00705616
rs7925896	0.0001	0.0001	1e-05	413	0.0191459	0.970464	6.48e-05	0.00327698	0.00704817
rs370720	0.0001	0.0001	1e-05	650	1.75e-30	0.982293	1.91e-32	0.0106593	0.00704753
rs74747495	0.0001	0.0001	1e-05	672	1.75e-30	0.981987	1.96e-32	0.0109699	0.00704355
rs59999923	0.0001	0.0001	1e-05	476	8.36e-307	0.990112	2.65330502054122e-309	0.00313498	0.00675255
rs79940707	0.0001	0.0001	1e-05	317	0.00638967	0.984892	1.58e-05	0.00242141	0.00628112
rs11591147	0.0001	0.0001	1e-05	442	0.00892141	0.980319	4.26e-05	0.00467173	0.00604507
rs72780134	0.0001	0.0001	1e-05	221	3.92e-28	0.992583	5.6e-31	0.00141133	0.00600581
rs6729692	0.0001	0.0001	1e-05	165	1.89e-48	0.992931	2.25e-51	0.00117556	0.0058934
rs189595952	0.0001	0.0001	1e-05	346	0.000524687	0.981086	6.72e-06	0.012552	0.0058304
rs113178775	0.0001	0.0001	1e-05	423	0.0288914	0.950062	0.000454662	0.0149454	0.00564701
rs1982796	0.0001	0.0001	1e-05	258	1.31e-06	0.992565	2.37e-09	0.00179094	0.00564267
rs10208529	0.0001	0.0001	1e-05	249	7.19e-48	0.992985	1.06e-50	0.0014538	0.00556078
rs45544836	0.0001	0.0001	1e-05	470	2.38e-08	0.989328	1.28e-10	0.00530945	0.00536302
rs717916	0.0001	0.0001	1e-05	330	0.236382	0.754569	0.000883584	0.00281519	0.00535081
rs322126	0.0001	0.0001	1e-05	372	5.12e-25	0.99276	1.01e-27	0.00195483	0.00528553
rs79126702	0.0001	0.0001	1e-05	395	9.45e-307	0.991938	2.68052934130843e-309	0.00280859	0.00525385
rs4986970	0.0001	0.0001	1e-05	145	0.011067	0.980619	3.48e-05	0.00307525	0.00520361
rs3129830	0.0001	0.0001	1e-05	540	0.00069173	0.989925	2.94e-06	0.0042065	0.00517384
rs117520516	0.0001	0.0001	1e-05	205	0.14637	0.847054	0.000230445	0.00132858	0.00501695
rs102275	0.0001	0.0001	1e-05	195	0.00461658	0.98917	5.68e-06	0.0012123	0.0049957
rs111279811	0.0001	0.0001	1e-05	405	6.86e-26	0.992958	1.44e-28	0.00207397	0.00496772
rs190942773	0.0001	0.0001	1e-05	487	0.487726	0.504013	0.00169363	0.00174537	0.00482213
rs79834165	0.0001	0.0001	1e-05	277	0.00252813	0.990822	5.32e-06	0.0020789	0.00456543
rs7604788	0.0001	0.0001	1e-05	226	2.93e-10	0.993945	4.43e-13	0.00149865	0.00455683
rs2207132	0.0001	0.0001	1e-05	281	0.111245	0.881772	0.000274794	0.00217359	0.00453487
rs77712499	0.0001	0.0001	1e-05	585	0.593854	0.398414	0.00193122	0.00129114	0.00450962
rs114499421	0.0001	0.0001	1e-05	220	0.298263	0.695654	0.000497674	0.00115632	0.00442875
rs4704200	0.0001	0.0001	1e-05	388	1.24e-05	0.992258	4.28e-08	0.00340496	0.00432421
rs61906076	0.0001	0.0001	1e-05	614	0.0014475	0.990183	5.91e-06	0.00404109	0.00432237
rs13105581	0.0001	0.0001	1e-05	283	6.47e-05	0.992378	2.19e-07	0.00335684	0.00420023
rs201367029	0.0001	0.0001	1e-05	219	2.49e-17	0.994469	3.53e-20	0.00140784	0.00412346
rs199910997	0.0001	0.0001	1e-05	811	0.000229052	0.992086	8.45e-07	0.00365683	0.00402758
rs6866758	0.0001	0.0001	1e-05	487	2.73e-05	0.992701	9.03e-08	0.00327555	0.00399641
rs3094712	0.0001	0.0001	1e-05	854	0.00404094	0.982983	3.68e-05	0.0089496	0.00398975
rs56145077	0.0001	0.0001	1e-05	366	5.04e-06	0.991974	2.05e-08	0.00403177	0.00398961
rs17240566	0.0001	0.0001	1e-05	416	7.45e-09	0.835401	1.43e-09	0.160627	0.00397251
rs202671	0.0001	0.0001	1e-05	390	0.00427403	0.988681	1.33e-05	0.00307259	0.00395929
rs10423733	0.0001	0.0001	1e-05	376	1.4e-11	0.994106	2.79e-14	0.00197365	0.00391988
rs3094024	0.0001	0.0001	1e-05	318	0.0195063	0.974223	4.62e-05	0.00230593	0.00391895
rs6457374	0.0001	0.0001	1e-05	3967	4.76e-08	0.971281	1.22e-09	0.0248748	0.00384415
rs4775085	0.0001	0.0001	1e-05	226	0.0199248	0.974893	2.73e-05	0.00133361	0.00382099
rs2018791	0.0001	0.0001	1e-05	342	2.78e-25	0.993605	7.2e-28	0.00257508	0.00381974
rs9262126	0.0001	0.0001	1e-05	338	0.0232581	0.969443	8.42e-05	0.00350412	0.00371066
rs9257566	0.0001	0.0001	1e-05	411	0.0551207	0.936297	0.000271508	0.00460822	0.00370299
rs7928284	0.0001	0.0001	1e-05	450	0.00620195	0.987015	1.93e-05	0.003074	0.00369016
rs8142326	0.0001	0.0001	1e-05	278	0.0467685	0.945047	0.000213199	0.00430442	0.00366677
rs61904766	0.0001	0.0001	1e-05	342	0.0115435	0.981671	3.72e-05	0.00315727	0.00359076
rs67201490	0.0001	0.0001	1e-05	367	5.18e-16	0.993797	1.39e-18	0.00266575	0.00353758
rs4278348	0.0001	0.0001	1e-05	517	0.000249467	0.99354	6.72e-07	0.0026739	0.0035361
rs219506	0.0001	0.0001	1e-05	328	7.89e-16	0.993579	2.29e-18	0.00288672	0.00353413
rs202001522	0.0001	0.0001	1e-05	577	1.58e-88	0.9922	6.84e-91	0.00428997	0.00351022
rs76450027	0.0001	0.0001	1e-05	582	1.58e-88	0.99214	6.94e-91	0.00435039	0.00350918
rs117597286	0.0001	0.0001	1e-05	571	1.58e-88	0.992298	6.69e-91	0.00419321	0.003509
rs139320792	0.0001	0.0001	1e-05	460	1.58e-88	0.992457	6.44e-91	0.00403605	0.00350681
rs79201154	0.0001	0.0001	1e-05	465	1.58e-88	0.991353	8.2e-91	0.00514144	0.00350551
rs1663256	0.0001	0.0001	1e-05	460	1.58e-88	0.990117	1.02e-90	0.00638236	0.00350052
rs77516617	0.0001	0.0001	1e-05	258	0.0821859	0.911411	0.00024101	0.00266921	0.00349243
rs17520779	0.0001	0.0001	1e-05	349	0.0434006	0.950187	0.000128318	0.00280585	0.00347774
rs2276329	0.0001	0.0001	1e-05	367	0.240397	0.752656	0.000844211	0.00263966	0.00346291
rs568609045	0.0001	0.0001	1e-05	643	0.0552872	0.934808	0.000362368	0.00612358	0.00341901
rs28451834	0.0001	0.0001	1e-05	354	0.00141302	0.988347	9.75e-06	0.00681446	0.00341571
rs9257681	0.0001	0.0001	1e-05	382	0.0477005	0.944998	0.000189916	0.00375909	0.00335246
rs10061689	0.0001	0.0001	1e-05	209	2.85e-07	0.994536	6.11e-10	0.00212952	0.00333416
rs2442714	0.0001	0.0001	1e-05	2202	2.37e-08	0.984142	3.03e-10	0.0125912	0.00326712
rs11540992	0.0001	0.0001	1e-05	210	0.160683	0.834392	0.000270444	0.0014011	0.00325256
rs2523729	0.0001	0.0001	1e-05	671	0.00227906	0.988437	1.39e-05	0.00604309	0.00322708
rs9394034	0.0001	0.0001	1e-05	1206	0.000424775	0.988468	3.4e-06	0.00790337	0.00319999
rs4947336	0.0001	0.0001	1e-05	266	0.18403	0.81095	0.000338302	0.00148758	0.0031939
rs11236507	0.0001	0.0001	1e-05	265	5.22e-18	0.995071	9.17e-21	0.00174383	0.00318501
rs10838876	0.0001	0.0001	1e-05	338	0.00240305	0.991842	6.23e-06	0.0025669	0.00318145
rs13016573	0.0001	0.0001	1e-05	229	1.01e-06	0.994562	2.29e-09	0.00225725	0.00318009
rs11039819	0.0001	0.0001	1e-05	655	0.00029528	0.991433	1.53e-06	0.00514759	0.00312226
rs118043171	0.0001	0.0001	1e-05	477	2.02e-66	0.994337	5.17e-69	0.00254608	0.00311685
rs4808959	0.0001	0.0001	1e-05	230	3.72e-20	0.994249	1e-22	0.00267758	0.00307379
rs56821630	0.0001	0.0001	1e-05	446	0.000297896	0.993393	9.86e-07	0.0032837	0.00302456
rs1316313	0.0001	0.0001	1e-05	423	0.379885	0.611296	0.00222799	0.00358218	0.00300939
rs75694945	0.0001	0.0001	1e-05	412	0.000384561	0.993263	1.3e-06	0.00334642	0.00300441
rs187429064	0.0001	0.0001	1e-05	287	8.46e-24	0.995017	1.69e-26	0.0019876	0.00299523
rs11530291	0.0001	0.0001	1e-05	486	0.000202581	0.992342	9.11e-07	0.00446113	0.00299319
rs72999033	0.0001	0.0001	1e-05	285	8.73e-24	0.994702	2.03e-26	0.00230896	0.00298902
rs9943617	0.0001	0.0001	1e-05	338	0.001073	0.993093	3.09e-06	0.00285534	0.00297601
rs58434384	0.0001	0.0001	1e-05	346	7.01e-18	0.992671	3.08e-20	0.00435772	0.0029708
rs36018387	0.0001	0.0001	1e-05	391	0.000567292	0.992397	2.33e-06	0.00406969	0.00296378
rs75188049	0.0001	0.0001	1e-05	370	1.77e-31	0.994556	4.43e-34	0.00248262	0.00296115
rs10750099	0.0001	0.0001	1e-05	383	1.77e-31	0.994439	4.64e-34	0.0026002	0.00296087
rs79489590	0.0001	0.0001	1e-05	393	1.77e-31	0.994257	4.97e-34	0.00278206	0.00296053
rs112495680	0.0001	0.0001	1e-05	355	0.0384755	0.956139	9.49e-05	0.00235436	0.00293678
rs10198257	0.0001	0.0001	1e-05	228	3.74e-05	0.994301	1.03e-07	0.00273421	0.00292748
rs750215	0.0001	0.0001	1e-05	216	2.04e-21	0.99438	5.53e-24	0.00269761	0.00292272
rs11040170	0.0001	0.0001	1e-05	476	0.000913067	0.991637	4.24e-06	0.00459782	0.00284802
rs1943680	0.0001	0.0001	1e-05	491	3.81e-08	0.993861	1.26e-10	0.00329613	0.00284259
rs8321	0.0001	0.0001	1e-05	779	0.00148917	0.989828	8.78e-06	0.00583227	0.00284196
rs10419672	0.0001	0.0001	1e-05	271	8.97e-22	0.995293	1.69e-24	0.00186847	0.00283882
rs71556711	0.0001	0.0001	1e-05	184	0.00607467	0.989415	1.04e-05	0.00169676	0.00280341
rs6601898	0.0001	0.0001	1e-05	664	0.000100352	0.993797	3.36e-07	0.00332625	0.00277625
rs71621626	0.0001	0.0001	1e-05	366	0.0271916	0.967747	6.27e-05	0.00222812	0.00277008
rs35106244	0.0001	0.0001	1e-05	323	1.39e-05	0.993963	4.57e-08	0.00326358	0.00275902
rs12661389	0.0001	0.0001	1e-05	361	0.0218819	0.973187	4.8e-05	0.00213004	0.00275331
rs55927797	0.0001	0.0001	1e-05	251	1.78e-09	0.99535	3.44e-12	0.00191833	0.00273141
rs2290148	0.0001	0.0001	1e-05	271	3.31e-09	0.993245	1.35e-11	0.00403177	0.00272344
rs2814948	0.0001	0.0001	1e-05	315	8.16e-05	0.994477	2.27e-07	0.00276325	0.00267822
rs4704726	0.0001	0.0001	1e-05	351	2.16e-06	0.994606	5.89e-09	0.00271499	0.00267724
rs3130658	0.0001	0.0001	1e-05	635	0.00880904	0.981009	6.69e-05	0.00744212	0.00267289
rs4722829	0.0001	0.0001	1e-05	567	1.52e-07	0.985286	1.86e-09	0.012041	0.00267264
rs1389742	0.0001	0.0001	1e-05	346	1.61e-06	0.994935	3.9e-09	0.00240731	0.00265637
rs146418192	0.0001	0.0001	1e-05	346	2.97e-44	0.995162	6.53e-47	0.00218851	0.0026496
rs142415291	0.0001	0.0001	1e-05	418	0.000198177	0.995473	3.4e-07	0.00170734	0.00262114
rs7543050	0.0001	0.0001	1e-05	498	2.5e-07	0.993084	1.08e-09	0.00430102	0.00261471
rs12766066	0.0001	0.0001	1e-05	291	0.000159803	0.995503	2.8e-07	0.00174077	0.00259656
rs12881276	0.0001	0.0001	1e-05	355	0.0334362	0.962176	6.04e-05	0.00173527	0.00259225
rs9257809	0.0001	0.0001	1e-05	493	0.0196357	0.971878	0.000117329	0.00580469	0.002564
rs2434885	0.0001	0.0001	1e-05	232	0.220977	0.770906	0.00123856	0.00431833	0.0025602
rs11691385	0.0001	0.0001	1e-05	282	4.74e-05	0.995446	9.3e-08	0.00194979	0.00255711
rs2270994	0.0001	0.0001	1e-05	266	0.00071852	0.994678	1.48e-06	0.0020505	0.00255122
rs58519566	0.0001	0.0001	1e-05	228	5.53e-07	0.9957	9.79e-10	0.00176034	0.00253915
rs6861101	0.0001	0.0001	1e-05	323	0.0303091	0.965212	5.92e-05	0.00188201	0.0025378
rs1537304	0.0001	0.0001	1e-05	353	0.0398885	0.95536	8.94e-05	0.00213842	0.00252397
rs551402372	0.0001	0.0001	1e-05	692	2.54e-06	0.99342	1.04e-08	0.00407589	0.00250148
rs13277738	0.0001	0.0001	1e-05	617	0.00229888	0.991967	7.49e-06	0.003228	0.00249894
rs34733337	0.0001	0.0001	1e-05	626	6.83e-07	0.992397	3.52e-09	0.00510733	0.00249489
rs9702057	0.0001	0.0001	1e-05	539	0.00416734	0.989455	1.63e-05	0.00387034	0.002491
rs2744939	0.0001	0.0001	1e-05	309	0.000227669	0.99488	5.51e-07	0.00240348	0.00248825
rs1265905	0.0001	0.0001	1e-05	323	0.000971959	0.993823	2.66e-06	0.00271554	0.00248704
rs74496689	0.0001	0.0001	1e-05	373	3.12e-30	0.994165	1.05e-32	0.00335451	0.00248017
rs61905108	0.0001	0.0001	1e-05	369	3.12e-30	0.9941	1.07e-32	0.00341986	0.00247969
rs73114080	0.0001	0.0001	1e-05	505	0.0537541	0.939756	0.000217173	0.00379424	0.00247862
rs9269032	0.0001	0.0001	1e-05	1495	1.86e-05	0.991859	1.06e-07	0.00565259	0.00246927
rs9258375	0.0001	0.0001	1e-05	1788	0.0609829	0.918988	0.00109294	0.0164677	0.00246855
rs7130758	0.0001	0.0001	1e-05	232	1.65e-08	0.99374	6.3e-11	0.00379937	0.00246088
rs111651411	0.0001	0.0001	1e-05	216	1.5e-08	0.993703	5.81e-11	0.00384015	0.00245657
rs1233493	0.0001	0.0001	1e-05	477	0.0113325	0.978533	8.8e-05	0.00759695	0.00244994
rs4648892	0.0001	0.0001	1e-05	273	0.00404906	0.990866	1.08e-05	0.00263442	0.00243968
rs3132941	0.0001	0.0001	1e-05	297	0.00701015	0.987064	2.46e-05	0.00346737	0.00243354
rs79618354	0.0001	0.0001	1e-05	614	5.02e-05	0.993751	1.91e-07	0.00378572	0.00241298
rs11903882	0.0001	0.0001	1e-05	317	0.108056	0.88742	0.000230882	0.00189374	0.00239914
rs7310615	0.0001	0.0001	1e-05	115	0.0532576	0.942005	0.000126196	0.00222974	0.00238195
rs3130621	0.0001	0.0001	1e-05	426	0.000190113	0.99092	1.25e-06	0.00650975	0.0023785
rs113575110	0.0001	0.0001	1e-05	646	7.69e-09	0.993982	2.83e-11	0.00365209	0.00236579
rs9268075	0.0001	0.0001	1e-05	999	0.00434165	0.987818	2.4e-05	0.00545561	0.00236054
rs1862069	0.0001	0.0001	1e-05	217	0.00161173	0.988523	1.22e-05	0.00749314	0.00235973
rs411482	0.0001	0.0001	1e-05	463	0.0576013	0.93497	0.000294699	0.00478112	0.00235329
rs3130478	0.0001	0.0001	1e-05	365	0.000217714	0.994808	5.75e-07	0.00262295	0.00235117
rs11777696	0.0001	0.0001	1e-05	429	0.00599391	0.987173	2.71e-05	0.00445643	0.00234996
rs71514237	0.0001	0.0001	1e-05	320	0.00164844	0.993795	3.66e-06	0.0022051	0.00234813
rs113715693	0.0001	0.0001	1e-05	390	0.00994543	0.985583	2.13e-05	0.00210731	0.00234324
rs1233385	0.0001	0.0001	1e-05	421	0.0211399	0.973208	7.05e-05	0.00324194	0.00233944
rs5744663	0.0001	0.0001	1e-05	197	1.35e-07	0.99639	1.74e-10	0.00128233	0.00232721
rs3131383	0.0001	0.0001	1e-05	255	0.000107974	0.995864	1.85e-07	0.00170602	0.00232195
rs2727790	0.0001	0.0001	1e-05	388	3.76e-59	0.99543	8.52e-62	0.00225178	0.00231818
rs61905133	0.0001	0.0001	1e-05	390	3.76e-59	0.995283	9.07e-62	0.00239888	0.002318
rs1264341	0.0001	0.0001	1e-05	849	0.00651105	0.984712	4.26e-05	0.00644486	0.00228958
rs13119982	0.0001	0.0001	1e-05	130	1.42e-07	0.996282	2.06e-10	0.00144216	0.00227602
rs3098023	0.0001	0.0001	1e-05	2766	0.00387816	0.97536	7.32e-05	0.0184142	0.00227482
rs3130616	0.0001	0.0001	1e-05	1094	1.19e-06	0.9863	1.38e-08	0.0114342	0.00226451
rs3132510	0.0001	0.0001	1e-05	1512	5.37e-06	0.988045	5.27e-08	0.00969407	0.00225572
rs4752856	0.0001	0.0001	1e-05	161	2.47e-09	0.995904	4.57e-12	0.00184009	0.00225558
rs3129927	0.0001	0.0001	1e-05	1205	0.00543317	0.986788	3.03e-05	0.00549851	0.00224958
rs59837440	0.0001	0.0001	1e-05	434	3.94e-40	0.994472	1.31e-42	0.00331291	0.0022147
rs61903427	0.0001	0.0001	1e-05	440	3.66e-40	0.99443	1.23e-42	0.00335519	0.00221458
rs4647725	0.0001	0.0001	1e-05	254	8.47e-05	0.995799	1.62e-07	0.00190302	0.00221279
rs597808	0.0001	0.0001	1e-05	108	0.0742176	0.921796	0.000132971	0.00164932	0.00220385
rs975950	0.0001	0.0001	1e-05	402	2.28e-16	0.995042	6.34e-19	0.00276937	0.00218825
rs74429612	0.0001	0.0001	1e-05	177	1.2e-14	0.996069	2.1e-17	0.00175001	0.00218111
rs11096688	0.0001	0.0001	1e-05	362	9.97e-06	0.993919	3.91e-08	0.00389327	0.00217762
rs73594175	0.0001	0.0001	1e-05	436	4.23e-40	0.994879	1.26e-42	0.00295268	0.00216865
rs3131781	0.0001	0.0001	1e-05	734	0.00552862	0.985526	3.78e-05	0.0067429	0.00216473
rs34958982	0.0001	0.0001	1e-05	155	3.7e-09	0.995852	7.4e-12	0.00198827	0.0021602
rs74988348	0.0001	0.0001	1e-05	367	5.96e-09	0.995302	1.53e-11	0.00255448	0.00214395
rs79862770	0.0001	0.0001	1e-05	431	6.46e-40	0.994868	1.94e-42	0.00299146	0.00214053
rs77585745	0.0001	0.0001	1e-05	433	6.46e-40	0.994939	1.9e-42	0.00292064	0.00214031
rs57465754	0.0001	0.0001	1e-05	355	1.04e-20	0.990768	7.45e-23	0.00709471	0.00213729
rs4261913	0.0001	0.0001	1e-05	272	0.216677	0.779596	0.000347338	0.00124758	0.00213273
rs73607783	0.0001	0.0001	1e-05	401	0.13834	0.856335	0.00044508	0.00275294	0.00212691
rs8139142	0.0001	0.0001	1e-05	104	7.72e-08	0.997385	3.9e-11	0.000502363	0.00211294
rs33959228	0.0001	0.0001	1e-05	299	0.128185	0.866827	0.000372471	0.00251667	0.00209886
rs17489268	0.0001	0.0001	1e-05	545	2.12e-07	0.989717	1.75e-09	0.00819002	0.00209296
rs141766382	0.0001	0.0001	1e-05	383	0.66916	0.325931	0.00189485	0.000920844	0.00209294
rs112842230	0.0001	0.0001	1e-05	156	0.00089237	0.995932	9.91e-07	0.00110378	0.00207119
rs76889510	0.0001	0.0001	1e-05	519	1.01e-36	0.996187	1.79e-39	0.00176561	0.00204726
rs2519093	0.0001	0.0001	1e-05	719	0.000170711	0.994263	6.09e-07	0.00354221	0.0020234
rs61649224	0.0001	0.0001	1e-05	189	0.000332142	0.995511	7.15e-07	0.00214144	0.00201498
rs77631377	0.0001	0.0001	1e-05	195	0.505751	0.490264	0.00100928	0.000976371	0.00199887
rs13040335	0.0001	0.0001	1e-05	271	0.13379	0.860176	0.000544964	0.00350175	0.00198776
rs56079819	0.0001	0.0001	1e-05	240	1.19e-34	0.996818	1.44e-37	0.00120279	0.00197887
rs13233571	0.0001	0.0001	1e-05	240	1.15e-05	0.99484	3.68e-08	0.00318423	0.00196441
rs13044051	0.0001	0.0001	1e-05	452	0.00199972	0.993514	5.11e-06	0.0025388	0.00194236
rs2272406	0.0001	0.0001	1e-05	136	1.15e-21	0.99711	1.09e-24	0.000948904	0.00194137
rs58302493	0.0001	0.0001	1e-05	327	0.104484	0.891458	0.000222804	0.00189903	0.00193597
rs11065991	0.0001	0.0001	1e-05	113	0.19095	0.799703	0.00143522	0.00600883	0.00190259
rs11039035	0.0001	0.0001	1e-05	156	0.191557	0.80549	0.000206095	0.000864742	0.00188215
rs7540205	0.0001	0.0001	1e-05	245	1.72e-17	0.997108	1.76e-20	0.00101761	0.00187408
rs2727029	0.0001	0.0001	1e-05	422	0.000166509	0.993384	7.67e-07	0.00457653	0.00187264
rs11751024	0.0001	0.0001	1e-05	5680	3.28e-06	0.975739	7.54e-08	0.0223947	0.00186266
rs34847418	0.0001	0.0001	1e-05	443	1.12e-08	0.995363	3.14e-11	0.00278582	0.00185103
rs35837000	0.0001	0.0001	1e-05	289	1.67e-14	0.995923	3.79e-17	0.00226055	0.00181605
rs77509279	0.0001	0.0001	1e-05	186	6.26e-07	0.995924	1.42e-09	0.00226088	0.00181463
rs56165099	0.0001	0.0001	1e-05	514	0.669864	0.325007	0.00225499	0.0010923	0.00178188
rs6664374	0.0001	0.0001	1e-05	383	0.0103195	0.984703	3.32e-05	0.00316881	0.0017754
rs67740686	0.0001	0.0001	1e-05	509	4.01e-21	0.99408	1.67e-23	0.00414773	0.00177244
rs11066320	0.0001	0.0001	1e-05	136	0.272278	0.718739	0.00199503	0.00526462	0.00172323
rs1168102	0.0001	0.0001	1e-05	156	1.46e-77	0.99722	1.57e-80	0.00107023	0.00170954
rs2227736	0.0001	0.0001	1e-05	197	5.32e-06	0.994981	1.77e-08	0.0033074	0.001706
rs61941660	0.0001	0.0001	1e-05	395	3.95e-10	0.995819	9.82e-13	0.00247642	0.00170488
rs12578371	0.0001	0.0001	1e-05	368	3.95e-10	0.995084	1.28e-12	0.00321373	0.00170211
rs2058806	0.0001	0.0001	1e-05	400	1.37e-08	0.993989	5.93e-11	0.00431642	0.00169491
rs11208025	0.0001	0.0001	1e-05	262	9.65e-72	0.99703	1.24e-74	0.00128132	0.00168897
rs2131925	0.0001	0.0001	1e-05	164	4.11e-78	0.995681	1.09e-80	0.0026322	0.00168652
rs116316096	0.0001	0.0001	1e-05	269	1.19e-77	0.99441	4.68e-80	0.00390414	0.00168601
rs6539062	0.0001	0.0001	1e-05	365	0.0288922	0.96723	6.36e-05	0.0021288	0.00168533
rs199869587	0.0001	0.0001	1e-05	210	2.37e-78	0.995208	7.4e-81	0.00310714	0.00168523
rs2338104	0.0001	0.0001	1e-05	477	2.32e-08	0.993551	1.11e-10	0.0047659	0.00168336
rs141859350	0.0001	0.0001	1e-05	194	0.626589	0.369681	0.00129903	0.000764746	0.00166682
rs12448528	0.0001	0.0001	1e-05	452	2.67e-128	0.995758	6.93e-131	0.00257947	0.00166242
rs71387147	0.0001	0.0001	1e-05	447	2.68e-128	0.995761	6.93e-131	0.00257809	0.0016605
rs6507947	0.0001	0.0001	1e-05	472	1.65e-42	0.996092	3.73e-45	0.00224943	0.00165861
rs7242746	0.0001	0.0001	1e-05	457	1.65e-42	0.995948	3.97e-45	0.00239406	0.00165816
rs2862954	0.0001	0.0001	1e-05	288	0.256921	0.739162	0.000587377	0.00168824	0.00164113
rs4666051	0.0001	0.0001	1e-05	256	0.0893422	0.906765	0.000203935	0.00206819	0.00162082
rs241771	0.0001	0.0001	1e-05	165	2.62e-05	0.997187	3.09e-08	0.00117216	0.00161409
rs2820232	0.0001	0.0001	1e-05	296	0.0880408	0.908584	0.000157216	0.00162087	0.00159665
rs661955	0.0001	0.0001	1e-05	369	0.0460073	0.950232	0.000101596	0.0020968	0.00156267
rs9332412	0.0001	0.0001	1e-05	402	0.118523	0.877124	0.000337741	0.00249792	0.00151764
rs17696736	0.0001	0.0001	1e-05	160	0.31949	0.673908	0.00165486	0.00348919	0.00145787
rs34368709	0.0001	0.0001	1e-05	299	0.395767	0.600599	0.000875577	0.00132731	0.00143074
rs1588886	0.0001	0.0001	1e-05	329	0.12418	0.871679	0.000341818	0.00239799	0.00140154
rs17630235	0.0001	0.0001	1e-05	136	0.380362	0.615467	0.00107122	0.00173198	0.00136799
rs28712821	0.0001	0.0001	1e-05	341	0.212816	0.784144	0.000366651	0.00134964	0.00132359
rs2013002	0.0001	0.0001	1e-05	117	0.396629	0.598789	0.00130394	0.00196724	0.00131076
rs11066272	0.0001	0.0001	1e-05	151	0.570268	0.41926	0.00537533	0.00395079	0.00114613
rs4342816	0.0001	0.0001	1e-05	168	0.64877	0.348865	0.000840817	0.000451062	0.00107308
rs4690098	0.0001	0.0001	1e-05	514	0.528082	0.46757	0.00178448	0.00157902	0.000984512
rs76483627	0.0001	0.0001	1e-05	464	0.939782	0.0557226	0.00385104	0.000227923	0.000416771

## Sheet: sphingomyelin
SNP	p1	p2	p12	nsnps	PP.H0.abf	PP.H1.abf	PP.H2.abf	PP.H3.abf	PP.H4.abf
rs56266464	0.0001	0.0001	1e-05	575	1.91e-23	2.17e-15	5.84e-10	0.0655826	0.934417
rs60648773	0.0001	0.0001	1e-05	325	0.0400008	0.783728	0.000467528	0.00899338	0.16681
rs574454081	0.0001	0.0001	1e-05	352	6.23e-228	0.84824	2.41e-230	0.00312575	0.148634
rs2649999	0.0001	0.0001	1e-05	461	0.000318373	0.863429	3.67e-06	0.00981967	0.126429
rs139995984	0.0001	0.0001	1e-05	324	2.32e-70	0.91646	5.52e-73	0.0021007	0.081439
rs201269048	0.0001	0.0001	1e-05	326	2.32e-70	0.91644	5.58e-73	0.0021232	0.0814363
rs4452060	0.0001	0.0001	1e-05	458	2.36e-285	0.931893	9.9e-288	0.00384157	0.0642657
rs17657025	0.0001	0.0001	1e-05	182	0.027528	0.903213	0.000331185	0.0108083	0.0581199
rs77712507	0.0001	0.0001	1e-05	417	1.21e-10	0.941893	5.48e-13	0.0042164	0.0538902
rs8107530	0.0001	0.0001	1e-05	336	2.85e-06	0.952675	2.58e-08	0.0085711	0.0387514
rs147438979	0.0001	0.0001	1e-05	307	0.000745232	0.959246	1.66e-06	0.00210152	0.0379057
rs769449	0.0001	0.0001	1e-05	431	0	0.959855	0	0.00334381	0.0368009
rs75003668	0.0001	0.0001	1e-05	506	0.105864	0.853789	0.000399269	0.00318332	0.0367638
rs76868109	0.0001	0.0001	1e-05	280	1.73e-08	0.961345	7.94e-11	0.00436913	0.0342858
rs111278137	0.0001	0.0001	1e-05	408	1.24e-131	0.963124	5.31e-134	0.00408336	0.032793
rs4803750	0.0001	0.0001	1e-05	393	1.24e-131	0.963994	4.21e-134	0.00324236	0.0327637
rs12444217	0.0001	0.0001	1e-05	274	6.63e-13	0.963753	4.39e-15	0.00634589	0.029901
rs12975698	0.0001	0.0001	1e-05	369	3.73e-40	0.971381	9.87e-43	0.00254347	0.0260751
rs59781045	0.0001	0.0001	1e-05	373	2.32e-06	0.975889	6.06e-09	0.00252364	0.0215855
rs17675848	0.0001	0.0001	1e-05	511	0.0310285	0.940519	0.000249882	0.00755363	0.0206492
rs116847251	0.0001	0.0001	1e-05	339	0.0001459	0.977165	3.97e-07	0.00263916	0.0200495
rs62116588	0.0001	0.0001	1e-05	398	0.0816517	0.896301	0.000171008	0.00185715	0.0200196
rs111382311	0.0001	0.0001	1e-05	601	1.43e-142	0.975248	6.99e-145	0.00474293	0.0200088
rs118136762	0.0001	0.0001	1e-05	553	1.43e-142	0.975923	6.04e-145	0.00408848	0.0199887
rs76457370	0.0001	0.0001	1e-05	539	1.43e-142	0.975986	5.96e-145	0.00403386	0.0199802
rs28550459	0.0001	0.0001	1e-05	482	2.66e-09	0.977494	7.25e-12	0.00265043	0.0198555
rs144439590	0.0001	0.0001	1e-05	475	2.66e-09	0.977405	7.57e-12	0.0027646	0.0198302
rs2382518	0.0001	0.0001	1e-05	462	2.53e-05	0.975008	1.42e-07	0.00545201	0.0195147
rs848445	0.0001	0.0001	1e-05	333	0.118605	0.844132	0.00227563	0.0161772	0.0188094
rs13106157	0.0001	0.0001	1e-05	304	0.00985444	0.967718	3.98e-05	0.0038896	0.0184981
rs62116266	0.0001	0.0001	1e-05	610	1.67e-11	0.977717	7.29e-14	0.00424043	0.0180425
rs77542162	0.0001	0.0001	1e-05	217	2.39e-05	0.982843	2.71e-08	0.0010972	0.0160362
rs2264400	0.0001	0.0001	1e-05	309	0.00324384	0.976283	2e-05	0.00601577	0.0144376
rs34956644	0.0001	0.0001	1e-05	452	0.00247401	0.980603	8.44e-06	0.00333194	0.0135827
rs7121968	0.0001	0.0001	1e-05	408	0.0149584	0.968358	4.99e-05	0.00321635	0.0134173
rs35318830	0.0001	0.0001	1e-05	447	4.83e-05	0.972854	7.06e-07	0.0142009	0.0128957
rs115354848	0.0001	0.0001	1e-05	427	0.0383694	0.946479	0.000106614	0.00261748	0.0124279
rs117935983	0.0001	0.0001	1e-05	627	0.00253034	0.980905	1.24e-05	0.00479336	0.0117593
rs67171713	0.0001	0.0001	1e-05	221	4.7e-10	0.9835	2.45e-12	0.00511851	0.0113817
rs35456930	0.0001	0.0001	1e-05	344	9.79e-09	0.986242	2.57e-11	0.00257743	0.0111805
rs78014672	0.0001	0.0001	1e-05	618	0.0527349	0.933545	0.000139838	0.00246438	0.0111157
rs72836561	0.0001	0.0001	1e-05	208	2.91e-14	0.986765	8.93e-17	0.00302364	0.0102117
rs2777798	0.0001	0.0001	1e-05	359	1.32e-11	0.98544	6.32e-14	0.0047199	0.00983993
rs3780543	0.0001	0.0001	1e-05	392	1.32e-11	0.984556	7.55e-14	0.00562418	0.00981981
rs3918241	0.0001	0.0001	1e-05	355	2.4e-14	0.984483	1.44e-16	0.00590567	0.00961133
rs11195826	0.0001	0.0001	1e-05	248	5.98e-12	0.987806	1.68e-14	0.00276926	0.00942504
rs62115483	0.0001	0.0001	1e-05	235	0.00379165	0.948507	0.000153154	0.0383032	0.00924509
rs143376213	0.0001	0.0001	1e-05	448	0.00244979	0.983234	1.29e-05	0.00515798	0.00914548
rs6855246	0.0001	0.0001	1e-05	430	3.56e-07	0.988117	1.04e-09	0.0028734	0.00900882
rs146439891	0.0001	0.0001	1e-05	433	4.32e-15	0.988953	9.64e-18	0.00219745	0.00884948
rs11230735	0.0001	0.0001	1e-05	291	3.21e-07	0.98831	9.29e-10	0.00285577	0.00883433
rs4963255	0.0001	0.0001	1e-05	215	1.45e-171	0.990175	1.55e-174	0.00104809	0.00877692
rs11039559	0.0001	0.0001	1e-05	333	0.00217716	0.98703	4.74e-06	0.00214214	0.0086455
rs584851	0.0001	0.0001	1e-05	310	0.00675971	0.981975	1.84e-05	0.00265938	0.00858753
rs7786877	0.0001	0.0001	1e-05	188	0.0883675	0.900949	0.000191487	0.00194375	0.00854805
rs1260326	0.0001	0.0001	1e-05	237	3.71e-08	0.989699	6.82e-11	0.00181329	0.00848793
rs6065904	0.0001	0.0001	1e-05	314	5.45e-15	0.972773	1.05e-16	0.0187768	0.00845013
rs17414716	0.0001	0.0001	1e-05	435	0.000116686	0.987825	4.36e-07	0.00368372	0.00837379
rs34324306	0.0001	0.0001	1e-05	439	0.000116673	0.987658	4.56e-07	0.00385399	0.00837113
rs9953300	0.0001	0.0001	1e-05	402	5.99e-16	0.989036	1.64e-18	0.00269984	0.00826415
rs115741871	0.0001	0.0001	1e-05	413	0.513711	0.475231	0.00147299	0.00135442	0.00823029
rs3825041	0.0001	0.0001	1e-05	367	0.00293664	0.986324	7.66e-06	0.0025631	0.00816894
rs2229738	0.0001	0.0001	1e-05	262	0.264955	0.72518	0.000547242	0.00148997	0.00782755
rs112181020	0.0001	0.0001	1e-05	236	0.00508476	0.984631	1.3e-05	0.00251766	0.0077535
rs12411732	0.0001	0.0001	1e-05	329	8.73e-12	0.990146	1.88e-14	0.00212241	0.00773113
rs80204526	0.0001	0.0001	1e-05	348	9.12e-24	0.988712	3.32e-26	0.00359053	0.00769714
rs60166479	0.0001	0.0001	1e-05	351	9.12e-24	0.988665	3.36e-26	0.00363917	0.00769618
rs539784143	0.0001	0.0001	1e-05	349	9.09e-24	0.989341	2.76e-26	0.00299292	0.00766596
rs7255743	0.0001	0.0001	1e-05	362	1.72e-12	0.990224	3.8e-15	0.00218049	0.00759559
rs488191	0.0001	0.0001	1e-05	462	6.97e-07	0.989522	2.15e-09	0.0030505	0.00742706
rs405001	0.0001	0.0001	1e-05	638	1.16e-32	0.981996	1.26e-34	0.0105932	0.00741112
rs13279173	0.0001	0.0001	1e-05	677	1.16e-32	0.981665	1.3e-34	0.0109284	0.00740711
rs62119281	0.0001	0.0001	1e-05	310	3.63e-35	0.99008	9.44e-38	0.00256653	0.00735333
rs287227	0.0001	0.0001	1e-05	261	3.89e-12	0.986913	2.32e-14	0.00587574	0.00721116
rs2524096	0.0001	0.0001	1e-05	2672	3.3e-05	0.97629	5.66e-07	0.0167439	0.00693214
rs2854300	0.0001	0.0001	1e-05	245	0.00370751	0.982364	2.64e-05	0.00697732	0.00692523
rs7937670	0.0001	0.0001	1e-05	425	0.0139612	0.976274	4.36e-05	0.00304272	0.00667848
rs2517524	0.0001	0.0001	1e-05	1297	0.105357	0.877883	0.0011087	0.00923179	0.00641875
rs73048314	0.0001	0.0001	1e-05	406	6.83e-30	0.990884	1.97e-32	0.00284542	0.00627036
rs7942042	0.0001	0.0001	1e-05	519	0.00924159	0.980413	3.94e-05	0.00417704	0.00612854
rs75321677	0.0001	0.0001	1e-05	248	1.44e-172	0.992432	2.11e-175	0.00145274	0.00611568
rs12117661	0.0001	0.0001	1e-05	454	1.57e-47	0.989856	6.41e-50	0.00404103	0.00610302
rs10493176	0.0001	0.0001	1e-05	383	1.57e-47	0.987754	9.78e-50	0.00614368	0.00610278
rs72920160	0.0001	0.0001	1e-05	180	2.64e-173	0.992827	2.9e-176	0.00108451	0.00608848
rs174569	0.0001	0.0001	1e-05	241	2.62e-173	0.992465	3.86e-176	0.00145609	0.00607893
rs11530355	0.0001	0.0001	1e-05	418	0.00646041	0.983623	2.56e-05	0.00389364	0.00599777
rs4665972	0.0001	0.0001	1e-05	178	5.15e-07	0.992876	6.43e-10	0.00123226	0.00589118
rs17476364	0.0001	0.0001	1e-05	443	0.11999	0.871523	0.000316024	0.0022895	0.00588214
rs7481385	0.0001	0.0001	1e-05	533	0.00670774	0.983643	2.56e-05	0.00374219	0.00588169
rs73420594	0.0001	0.0001	1e-05	450	4.54e-125	0.991227	1.37e-127	0.00298034	0.00579312
rs45519733	0.0001	0.0001	1e-05	264	0.0111506	0.979396	4.18e-05	0.00366558	0.00574579
rs147901416	0.0001	0.0001	1e-05	343	0	0.988258	0	0.00600286	0.00573904
rs35472563	0.0001	0.0001	1e-05	179	0.113353	0.879773	0.000145077	0.00112039	0.00560921
rs45544836	0.0001	0.0001	1e-05	470	0.00048254	0.988622	2.59e-06	0.00530543	0.00558758
rs7928482	0.0001	0.0001	1e-05	266	1.75e-172	0.99282	2.84e-175	0.00160671	0.00557299
rs3942787	0.0001	0.0001	1e-05	497	0.00563554	0.984667	2.39e-05	0.0041637	0.00550969
rs10070207	0.0001	0.0001	1e-05	217	1.13e-20	0.992624	2.5e-23	0.0021979	0.00517831
rs149707873	0.0001	0.0001	1e-05	181	2.6e-08	0.993675	3.16e-11	0.00120072	0.00512421
rs635400	0.0001	0.0001	1e-05	336	0.0226482	0.969872	5.6e-05	0.00239391	0.00502989
rs56048141	0.0001	0.0001	1e-05	343	0.00122373	0.992013	2.21e-06	0.00178951	0.00497152
rs4986970	0.0001	0.0001	1e-05	145	0.0731301	0.918879	0.000229726	0.00288163	0.00487946
rs35384424	0.0001	0.0001	1e-05	403	2.57e-07	0.983829	2.96e-09	0.011332	0.00483844
rs75123758	0.0001	0.0001	1e-05	361	0.328796	0.66355	0.000941841	0.00189594	0.00481631
rs2193831	0.0001	0.0001	1e-05	400	0.05868	0.922487	0.000840176	0.0132033	0.00478968
rs7394871	0.0001	0.0001	1e-05	298	8.54e-171	0.993465	1.53e-173	0.00177781	0.00475716
rs17244834	0.0001	0.0001	1e-05	287	1.78e-20	0.993401	3.36e-23	0.00186406	0.00473453
rs7220606	0.0001	0.0001	1e-05	371	0.00881534	0.982356	3.66e-05	0.00407019	0.00472202
rs5744632	0.0001	0.0001	1e-05	184	7.58e-21	0.99407	9.32e-24	0.00121665	0.00471381
rs62623713	0.0001	0.0001	1e-05	249	4.4e-06	0.993859	6.35e-09	0.00142884	0.00470749
rs144070522	0.0001	0.0001	1e-05	178	8.29e-21	0.994028	1.07e-23	0.00128362	0.00468881
rs144900553	0.0001	0.0001	1e-05	280	0.000196344	0.993211	3.83e-07	0.00193309	0.00465945
rs2268702	0.0001	0.0001	1e-05	441	0.032605	0.959245	0.000116493	0.00342263	0.00461091
rs10995445	0.0001	0.0001	1e-05	372	0.0202328	0.971817	6.85e-05	0.00328705	0.00459454
rs2453710	0.0001	0.0001	1e-05	239	0.000422673	0.993284	7.38e-07	0.00172923	0.00456337
rs1813006	0.0001	0.0001	1e-05	287	0.00142511	0.991288	3.97e-06	0.0027547	0.0045281
rs112842440	0.0001	0.0001	1e-05	230	6.04e-05	0.993522	1.16e-07	0.00190865	0.00450852
rs17240566	0.0001	0.0001	1e-05	416	0.0344795	0.800522	0.00662972	0.15392	0.00444931
rs8110479	0.0001	0.0001	1e-05	340	0.000184054	0.993618	3.32e-07	0.00179011	0.00440739
rs4072296	0.0001	0.0001	1e-05	271	0.00328413	0.990147	7.49e-06	0.00225491	0.00430668
rs201367029	0.0001	0.0001	1e-05	219	1.24e-05	0.994275	1.76e-08	0.00140738	0.00430499
rs11667234	0.0001	0.0001	1e-05	242	3.86e-08	0.994247	6.05e-11	0.00155448	0.00419875
rs13105581	0.0001	0.0001	1e-05	283	1.12e-09	0.992507	3.81e-12	0.00335734	0.00413597
rs10822149	0.0001	0.0001	1e-05	215	0.00334896	0.990172	7.99e-06	0.00235853	0.00411207
rs143375141	0.0001	0.0001	1e-05	242	1.88e-18	0.9942	3.23e-21	0.00170152	0.00409855
rs1265564	0.0001	0.0001	1e-05	214	0.665407	0.328407	0.00140247	0.000688085	0.00409557
rs3999089	0.0001	0.0001	1e-05	279	0.00132248	0.991038	4.9e-06	0.00367016	0.0039641
rs111624648	0.0001	0.0001	1e-05	340	1.86e-61	0.994275	3.32e-64	0.00177611	0.00394876
rs8044652	0.0001	0.0001	1e-05	160	0.161276	0.832978	0.000292955	0.00150915	0.00394386
rs73013176	0.0001	0.0001	1e-05	336	1.25e-61	0.994338	2.24e-64	0.00177053	0.00389192
rs10822158	0.0001	0.0001	1e-05	298	0.00176029	0.990879	6.28e-06	0.00353283	0.00382158
rs117786851	0.0001	0.0001	1e-05	263	2.89e-07	0.994299	5.56e-10	0.00191021	0.00379048
rs73015030	0.0001	0.0001	1e-05	453	5.97e-62	0.993935	1.37e-64	0.00228119	0.00378403
rs11244035	0.0001	0.0001	1e-05	529	0.339213	0.652409	0.00158707	0.00304867	0.00374295
rs118043171	0.0001	0.0001	1e-05	477	3.76e-17	0.993809	9.65e-20	0.00254419	0.00364641
rs75786906	0.0001	0.0001	1e-05	465	3.76e-17	0.994013	8.88e-20	0.00234189	0.00364534
rs79834165	0.0001	0.0001	1e-05	277	0.209664	0.784617	0.000440872	0.00164623	0.00363211
rs998075	0.0001	0.0001	1e-05	274	0.0190011	0.972483	9.39e-05	0.0048009	0.0036214
rs547587127	0.0001	0.0001	1e-05	127	0.00167818	0.989307	9.32e-06	0.00548805	0.0035179
rs2814948	0.0001	0.0001	1e-05	315	1.71e-06	0.993768	4.74e-09	0.00276049	0.00346979
rs10761784	0.0001	0.0001	1e-05	284	0.00129382	0.991721	4.7e-06	0.00359559	0.00338489
rs61602173	0.0001	0.0001	1e-05	358	1.01e-18	0.993346	3.35e-21	0.00329192	0.00336249
rs74686233	0.0001	0.0001	1e-05	311	7.24e-07	0.995013	1.26e-09	0.00173004	0.00325618
rs233701	0.0001	0.0001	1e-05	219	0.024773	0.967823	0.0001037	0.00404806	0.00325219
rs3802548	0.0001	0.0001	1e-05	371	0.288752	0.704145	0.00113633	0.00276783	0.00319925
rs34707604	0.0001	0.0001	1e-05	218	0.185347	0.809035	0.000451647	0.00196823	0.00319751
rs1378942	0.0001	0.0001	1e-05	277	0.138025	0.85703	0.000247398	0.00153299	0.00316543
rs17193178	0.0001	0.0001	1e-05	3422	0.00143563	0.974477	3.08e-05	0.0208976	0.00315898
rs202001522	0.0001	0.0001	1e-05	577	9.66e-32	0.992559	4.18e-34	0.00429188	0.00314874
rs117971135	0.0001	0.0001	1e-05	460	9.67e-32	0.992797	3.96e-34	0.00405745	0.00314586
rs79201154	0.0001	0.0001	1e-05	465	9.66e-32	0.991712	5.01e-34	0.00514366	0.00314452
rs13278097	0.0001	0.0001	1e-05	670	0.507044	0.46	0.0156352	0.0141814	0.00313891
rs141502961	0.0001	0.0001	1e-05	252	0.20355	0.785507	0.00160958	0.00620828	0.00312474
rs1652507	0.0001	0.0001	1e-05	263	5.3e-05	0.995197	8.68e-08	0.00162614	0.00312363
rs1422699	0.0001	0.0001	1e-05	352	6.48e-11	0.993179	2.42e-13	0.00370714	0.00311383
rs12977524	0.0001	0.0001	1e-05	218	1.43e-10	0.99433	3.74e-13	0.00259766	0.00307185
rs28451834	0.0001	0.0001	1e-05	354	0.0158715	0.974231	0.000109485	0.00671743	0.00307084
rs58298631	0.0001	0.0001	1e-05	408	3.7e-46	0.994082	1.07e-48	0.00286146	0.00305688
rs116009877	0.0001	0.0001	1e-05	461	2.41e-05	0.993017	9.53e-08	0.00391565	0.00304289
rs2285626	0.0001	0.0001	1e-05	273	9.41e-11	0.995114	1.75e-13	0.00185088	0.00303479
rs67429814	0.0001	0.0001	1e-05	384	3.2e-10	0.994945	6.54e-13	0.00202882	0.00302605
rs61905133	0.0001	0.0001	1e-05	390	1.57e-11	0.994588	3.78e-14	0.0023965	0.00301596
rs72999033	0.0001	0.0001	1e-05	285	4.05e-12	0.994691	9.4e-15	0.00230892	0.00300002
rs113573417	0.0001	0.0001	1e-05	389	0.106262	0.888636	0.000224992	0.00187854	0.0029981
rs61624438	0.0001	0.0001	1e-05	405	2.99e-06	0.994208	8.39e-09	0.00279144	0.00299769
rs60223842	0.0001	0.0001	1e-05	327	2.34e-10	0.995062	4.57e-13	0.00194393	0.0029938
rs1374117	0.0001	0.0001	1e-05	383	1.43e-11	0.994733	3.29e-14	0.00228029	0.00298633
rs551682324	0.0001	0.0001	1e-05	398	3.13e-06	0.994209	8.83e-09	0.00280252	0.00298554
rs150824230	0.0001	0.0001	1e-05	212	1.75e-10	0.99438	4.66e-13	0.0026409	0.00297946
rs7747371	0.0001	0.0001	1e-05	326	0.00744766	0.988499	8.05e-06	0.00106613	0.00297928
rs58434384	0.0001	0.0001	1e-05	346	1.63e-08	0.992671	7.16e-11	0.00435772	0.0029708
rs36018387	0.0001	0.0001	1e-05	391	0.000424044	0.99254	1.74e-06	0.00407027	0.00296415
rs17342717	0.0001	0.0001	1e-05	350	0.000667898	0.994137	1.52e-06	0.00225567	0.00293751
rs144861591	0.0001	0.0001	1e-05	343	4.36e-06	0.994167	1.28e-08	0.00290254	0.00292589
rs190118115	0.0001	0.0001	1e-05	483	1.27e-36	0.990321	8.71e-39	0.00677009	0.0029089
rs276	0.0001	0.0001	1e-05	515	1.16e-36	0.989781	8.6e-39	0.00733374	0.00288554
rs117910839	0.0001	0.0001	1e-05	530	1.13e-36	0.990137	7.98e-39	0.00698308	0.00288036
rs28645493	0.0001	0.0001	1e-05	426	0.000152915	0.994673	3.54e-07	0.00230102	0.00287278
rs7247937	0.0001	0.0001	1e-05	354	0.0350464	0.959102	0.00010522	0.00287666	0.00286989
rs4655772	0.0001	0.0001	1e-05	562	0.114353	0.879182	0.000420386	0.00322924	0.00281545
rs35705029	0.0001	0.0001	1e-05	234	7.58e-07	0.995456	1.33e-09	0.00173857	0.00280493
rs71621626	0.0001	0.0001	1e-05	366	0.020433	0.974484	4.71e-05	0.00224363	0.00279268
rs28553436	0.0001	0.0001	1e-05	392	0.0425903	0.951238	0.000147077	0.00328216	0.00274226
rs72631343	0.0001	0.0001	1e-05	276	0.366094	0.628253	0.00107868	0.00184839	0.00272615
rs10495703	0.0001	0.0001	1e-05	424	0.000294719	0.994598	7.09e-07	0.00238974	0.00271692
rs112485040	0.0001	0.0001	1e-05	174	0.000597306	0.994654	1.22e-06	0.00203139	0.00271611
rs4846913	0.0001	0.0001	1e-05	487	0.00375048	0.989125	1.67e-05	0.00439559	0.00271191
rs35106244	0.0001	0.0001	1e-05	323	2.78e-07	0.994036	9.14e-10	0.00326388	0.00270028
rs13126505	0.0001	0.0001	1e-05	217	0.220334	0.775377	0.000352994	0.00123953	0.00269718
rs117501405	0.0001	0.0001	1e-05	480	5.37e-35	0.993104	2.28e-37	0.0042222	0.00267355
rs112735232	0.0001	0.0001	1e-05	417	5.22e-06	0.995645	9e-09	0.00171407	0.0026362
rs34356624	0.0001	0.0001	1e-05	540	8.68e-36	0.993065	3.76e-38	0.00430267	0.00263226
rs2274089	0.0001	0.0001	1e-05	354	0.0447931	0.911883	0.00190554	0.0387898	0.00262873
rs11570094	0.0001	0.0001	1e-05	266	4.78e-07	0.995332	9.8e-10	0.00204014	0.00262756
rs2744939	0.0001	0.0001	1e-05	309	6.32e-06	0.994992	1.53e-08	0.00240364	0.00259795
rs4704825	0.0001	0.0001	1e-05	361	0.00409564	0.990846	1.02e-05	0.00245655	0.0025917
rs28685766	0.0001	0.0001	1e-05	6042	0.00068337	0.969769	1.9e-05	0.0269592	0.00256949
rs678436	0.0001	0.0001	1e-05	99	6.67e-09	0.995759	1.13e-11	0.00168747	0.00255325
rs337139	0.0001	0.0001	1e-05	375	2.35e-13	0.995533	4.68e-16	0.00198114	0.00248541
rs28370413	0.0001	0.0001	1e-05	1447	0.0125843	0.979424	6.99e-05	0.00544005	0.00248202
rs741450	0.0001	0.0001	1e-05	525	0.303826	0.690911	0.000850944	0.0019326	0.0024797
rs113945456	0.0001	0.0001	1e-05	207	2.01e-06	0.994179	6.79e-09	0.00334884	0.00247045
rs34923397	0.0001	0.0001	1e-05	234	1.89e-06	0.993316	8.02e-09	0.00421745	0.00246452
rs333948	0.0001	0.0001	1e-05	288	0.123872	0.869079	0.000576386	0.00404148	0.00243128
rs4603265	0.0001	0.0001	1e-05	181	0.0224833	0.970392	0.000107047	0.00461779	0.00239942
rs3781620	0.0001	0.0001	1e-05	265	8.04e-06	0.993528	3.29e-08	0.00406699	0.00239692
rs117966330	0.0001	0.0001	1e-05	376	0.288978	0.706857	0.000516962	0.00126213	0.00238522
rs4752965	0.0001	0.0001	1e-05	202	0.00380443	0.989829	1.53e-05	0.00398108	0.00237016
rs3212243	0.0001	0.0001	1e-05	350	0.13761	0.858206	0.000251207	0.00156429	0.0023687
rs11236507	0.0001	0.0001	1e-05	265	7e-07	0.995913	1.23e-09	0.00174615	0.00234064
rs6586871	0.0001	0.0001	1e-05	376	4.76e-12	0.995516	1.03e-14	0.00214599	0.00233822
rs2484133	0.0001	0.0001	1e-05	267	0.00405754	0.990498	1.27e-05	0.00309823	0.00233313
rs4990579	0.0001	0.0001	1e-05	145	0.00662773	0.990119	6.15e-06	0.000916964	0.0023298
rs12661389	0.0001	0.0001	1e-05	361	0.00643401	0.98906	1.41e-05	0.00216526	0.00232627
rs11039324	0.0001	0.0001	1e-05	173	1.12e-06	0.995526	2.42e-09	0.00214887	0.00232401
rs11038994	0.0001	0.0001	1e-05	183	0.00575884	0.989677	1.31e-05	0.00224162	0.00230973
rs3901338	0.0001	0.0001	1e-05	189	0.00161476	0.994785	2.12e-06	0.00130399	0.00229449
rs11065979	0.0001	0.0001	1e-05	119	1.49e-07	0.989671	1.21e-09	0.00804056	0.00228825
rs838876	0.0001	0.0001	1e-05	367	0.00484596	0.989666	1.56e-05	0.00318492	0.00228795
rs11066301	0.0001	0.0001	1e-05	143	1.43e-06	0.98746	1.48e-08	0.0102539	0.00228472
rs411482	0.0001	0.0001	1e-05	463	0.00168434	0.990955	8.62e-06	0.00506762	0.00228411
rs1895233	0.0001	0.0001	1e-05	234	0.00417964	0.991662	7.88e-06	0.0018682	0.00228258
rs28895096	0.0001	0.0001	1e-05	1715	0.0200542	0.971259	0.000129791	0.00628371	0.00227287
rs17630235	0.0001	0.0001	1e-05	136	2.98e-06	0.994942	8.38e-09	0.00279981	0.00225495
rs7713211	0.0001	0.0001	1e-05	395	2.31e-19	0.994588	7.42e-22	0.00319422	0.00221734
rs59266239	0.0001	0.0001	1e-05	440	4.42e-11	0.99482	1.32e-13	0.00296487	0.00221468
rs74603899	0.0001	0.0001	1e-05	438	4.42e-11	0.994827	1.32e-13	0.00295837	0.00221465
rs12472790	0.0001	0.0001	1e-05	155	0.158633	0.837876	0.000203672	0.00107355	0.00221454
rs1880297	0.0001	0.0001	1e-05	575	0.000157138	0.992986	7.35e-07	0.00464323	0.00221314
rs7811207	0.0001	0.0001	1e-05	554	1.81e-05	0.986135	2.13e-07	0.0116367	0.00220991
rs16826036	0.0001	0.0001	1e-05	212	0.00388729	0.991321	1.02e-05	0.00259821	0.00218336
rs7115371	0.0001	0.0001	1e-05	160	1.51e-06	0.995752	3.15e-09	0.00208312	0.00216317
rs3736780	0.0001	0.0001	1e-05	349	0.304254	0.691579	0.000617191	0.00140074	0.00214888
rs4766897	0.0001	0.0001	1e-05	121	5.2e-07	0.99454	1.73e-09	0.00331449	0.00214531
rs10774624	0.0001	0.0001	1e-05	148	7.77e-08	0.996102	1.39e-10	0.00178145	0.00211631
rs1848922	0.0001	0.0001	1e-05	405	1.52e-56	0.995206	4.12e-59	0.00269191	0.00210172
rs17696736	0.0001	0.0001	1e-05	160	1.69e-06	0.992766	8.77e-09	0.00514014	0.00209208
rs1500187	0.0001	0.0001	1e-05	213	0.00868204	0.988233	8.74e-06	0.000992948	0.00208286
rs12691202	0.0001	0.0001	1e-05	248	5.27e-58	0.996309	8.55e-61	0.00161615	0.00207481
rs12037222	0.0001	0.0001	1e-05	325	0.00157581	0.993665	4.25e-06	0.00268014	0.00207478
rs17398765	0.0001	0.0001	1e-05	240	5.27e-58	0.996439	7.87e-61	0.00148696	0.00207376
rs34449399	0.0001	0.0001	1e-05	320	1.15e-14	0.995119	3.29e-17	0.0028426	0.00203874
rs6727388	0.0001	0.0001	1e-05	110	0.0507225	0.946359	4.5e-05	0.000838365	0.00203511
rs9411395	0.0001	0.0001	1e-05	561	1.06e-15	0.995616	2.51e-18	0.00235622	0.00202822
rs200922247	0.0001	0.0001	1e-05	229	0.00289962	0.993523	4.56e-06	0.00155934	0.00201366
rs60069508	0.0001	0.0001	1e-05	296	0.015745	0.980448	2.85e-05	0.00176969	0.00200925
rs4970834	0.0001	0.0001	1e-05	297	2.93e-56	0.995238	8.15e-59	0.00276941	0.00199301
rs6693893	0.0001	0.0001	1e-05	305	2.93e-56	0.995189	8.3e-59	0.00281912	0.00199149
rs12536282	0.0001	0.0001	1e-05	640	2.56e-05	0.993741	1.09e-07	0.00424236	0.0019905
rs11687710	0.0001	0.0001	1e-05	420	8.56e-58	0.996448	1.35e-60	0.00156818	0.00198421
rs707771	0.0001	0.0001	1e-05	344	0.287432	0.70678	0.00110913	0.00272533	0.00195402
rs11645956	0.0001	0.0001	1e-05	76	0.289547	0.707667	0.000244011	0.000594427	0.00194698
rs2384656	0.0001	0.0001	1e-05	216	2.32e-05	0.996646	3.25e-08	0.0013948	0.00193595
rs72634501	0.0001	0.0001	1e-05	341	0.0392178	0.956192	0.000104732	0.00255159	0.0019334
rs12198895	0.0001	0.0001	1e-05	356	0.224279	0.770804	0.000680205	0.00233583	0.00190036
rs61946985	0.0001	0.0001	1e-05	263	0.0365366	0.959945	5.99e-05	0.00157293	0.00188538
rs4968320	0.0001	0.0001	1e-05	332	8.94e-05	0.996134	1.7e-07	0.001892	0.0018843
rs9913503	0.0001	0.0001	1e-05	232	3.85e-06	0.995674	9.45e-09	0.00243849	0.00188392
rs811041	0.0001	0.0001	1e-05	409	0.0152215	0.98033	3.97e-05	0.00255603	0.00185301
rs7578326	0.0001	0.0001	1e-05	308	2.87e-06	0.996441	4.93e-09	0.00170721	0.00184866
rs6932584	0.0001	0.0001	1e-05	515	0.00427501	0.988836	2.17e-05	0.00502058	0.00184651
rs2384049	0.0001	0.0001	1e-05	220	0.0019485	0.995036	2.29e-06	0.00116646	0.00184641
rs11644601	0.0001	0.0001	1e-05	271	4.22e-06	0.996446	7.23e-09	0.0017044	0.0018454
rs1088203	0.0001	0.0001	1e-05	355	1.88e-12	0.996346	3.41e-15	0.00181064	0.00184294
rs6505049	0.0001	0.0001	1e-05	208	8.61e-06	0.996395	1.53e-08	0.00177248	0.00182402
rs2445475	0.0001	0.0001	1e-05	189	0.00165435	0.992453	6.84e-06	0.00410007	0.00178615
rs9901869	0.0001	0.0001	1e-05	272	2.59e-05	0.996384	4.71e-08	0.00181244	0.00177718
rs4149273	0.0001	0.0001	1e-05	521	6.21e-20	0.994015	2.63e-22	0.004213	0.0017717
rs4939890	0.0001	0.0001	1e-05	470	2.05e-09	0.996004	4.64e-12	0.00225408	0.00174167
rs2820234	0.0001	0.0001	1e-05	286	0.00911177	0.987424	1.58e-05	0.00171231	0.00173567
rs118154953	0.0001	0.0001	1e-05	456	2.13e-09	0.995882	5.09e-12	0.0023827	0.00173496
rs12443634	0.0001	0.0001	1e-05	524	0.0842861	0.908628	0.000454599	0.00489898	0.00173203
rs10789120	0.0001	0.0001	1e-05	146	0.00301393	0.993989	3.91e-06	0.00128651	0.00170657
rs1168018	0.0001	0.0001	1e-05	181	0.00167797	0.994013	4.41e-06	0.00261157	0.00169306
rs2943656	0.0001	0.0001	1e-05	226	1.76e-09	0.996771	2.73e-12	0.001551	0.00167767
rs624698	0.0001	0.0001	1e-05	255	0.00119865	0.993495	4.38e-06	0.00362588	0.00167619
rs537141601	0.0001	0.0001	1e-05	58	0.0303493	0.967446	1.62e-05	0.00051597	0.00167269
rs5883	0.0001	0.0001	1e-05	439	2.44e-94	0.995773	6.3e-97	0.00256627	0.00166076
rs11645870	0.0001	0.0001	1e-05	463	3.44e-94	0.994793	1.23e-96	0.00354743	0.00165974
rs6589936	0.0001	0.0001	1e-05	383	0.00029059	0.993341	1.38e-06	0.00470957	0.00165777
rs432816	0.0001	0.0001	1e-05	390	0.000136521	0.996277	2.69e-07	0.00196123	0.00162527
rs6591688	0.0001	0.0001	1e-05	435	0.00013791	0.996087	3.01e-07	0.00217534	0.00159991
rs583302	0.0001	0.0001	1e-05	375	4.35e-07	0.996177	9.84e-10	0.00225373	0.00156927
rs6016505	0.0001	0.0001	1e-05	233	0.560776	0.436126	0.000912735	0.000708373	0.00147691
rs3814089	0.0001	0.0001	1e-05	288	0.67684	0.320244	0.00111478	0.000526181	0.0012749
rs2179372	0.0001	0.0001	1e-05	268	0.434438	0.562883	0.0006964	0.000901214	0.00108233
rs2618567	0.0001	0.0001	1e-05	515	0.581714	0.413153	0.00239171	0.00169763	0.00104363
rs7512480	0.0001	0.0001	1e-05	259	0.494218	0.503518	0.000689283	0.000701379	0.00087368
rs753381	0.0001	0.0001	1e-05	172	0.587901	0.410118	0.000698425	0.000486424	0.000795839
rs11755987	0.0001	0.0001	1e-05	444	0.833232	0.163251	0.00260187	0.000509367	0.000405898
