# Supplementary material for: The Causal Relationship Between Choline Metabolites and Acute Acalculous Cholecystitis: Identifying ABCG8 as Colocalized Gene
Source: Nutrients. 2024 Oct 22;16(21):3588. doi: 10.3390/nu16213588 (PMC11547454; doi:10.3390/nu16213588)
Supplement: Supplementary file 1 [file nutrients-16-03588-s001.zip › Supplementary Materials/Supplementary Table S4.xlsx]

## Sheet: Total choline
snp	position	SNP.PP.H4
rs75331444	44069772	0.459492
rs76866386	44075483	0.264623
rs4076834	44081627	0.165138
rs11887534	44066247	0.0682909
rs115445558	44063098	0.0350992
rs72875462	44079310	0.00332377
rs56132765	44078853	0.0011496
rs4953023	44074000	0.00107003
rs41360247	44073656	0.000873269
rs77725792	44058201	0.00031658
rs6756629	44065090	0.000234091
rs114938914	44055510	9e-05
rs79835740	44056148	8.38e-05
rs111617668	44055922	6.12e-05
rs4507142	44086591	4e-05
rs9753033	44084600	3.57e-05
rs4614977	44087024	3.57e-05
rs3923912	44057570	2.93e-05
rs56266464	44054991	1.29e-05
rs58762754	44088041	4.05e-08
rs60668987	44088039	1.46e-08
rs4299376	44072576	2.11e-10
rs60567145	44088096	3.14e-11
rs6544713	44073881	1.65e-11
rs4245791	44074431	8.48e-12
rs6755809	44096336	2.78e-14
rs4952688	44096770	2.68e-14
rs6544716	44096259	2.5e-14
rs6740545	44096139	1.46e-14
rs4603816	44092066	2.47e-15
rs6544717	44096402	1.75e-15
rs6709904	44080324	1.73e-15
rs4953026	44097367	9.67e-16
rs77673991	44077323	5.79e-17
rs7598542	44093276	1.67e-17
rs4077440	44081042	1.58e-18
rs9309109	44084189	4.64e-19
rs4148214	44079004	4e-19
rs4496372	44077768	3.38e-19
rs6735229	44070639	2.38e-19
rs6733452	44094845	2.15e-19
rs4148191	44042904	1.07e-19
rs6741243	44063357	8.65e-20
rs4953024	44074128	7.06e-20
rs188228727	44086346	4.05e-20
rs4952683	44036800	3.61e-20
rs10186086	44036480	3.14e-20
rs150317403	44065139	2.65e-20
rs13427362	44044839	2.48e-20
rs138958276	44042787	2.35e-20
rs139029940	44044885	2.32e-20
rs4952679	44029821	2.28e-20
rs77370416	44097114	1.35e-20
rs4549146	44055527	1.33e-20
rs58795814	44035503	1.28e-20
rs59513006	44035123	1.25e-20
rs1025447	44022970	1.24e-20
rs3792008	44037488	1.22e-20
rs4953018	44036689	1.21e-20
rs4952682	44036491	1.17e-20
rs10186552	44036922	1.11e-20
rs77105521	44039733	1.1e-20
rs145669448	44027684	1.01e-20
rs3792010	44035568	8.92e-21
rs142722048	44031695	8.77e-21
rs10173687	44036438	8.54e-21
rs4953019	44043393	7.5e-21
rs1025448	44022744	7.4e-21
rs8302	44036913	7.37e-21
rs72794897	44022591	6.86e-21
rs10166663	44025189	6.69e-21
rs185167901	44025188	6.69e-21
rs58613498	44072887	6.67e-21
rs4148196	44037914	6.53e-21
rs72796744	44074552	6.1e-21
rs61226753	44068976	5.95e-21
rs17424122	44075217	5.92e-21
rs150144845	44060229	5.73e-21
rs4148193	44042317	5.41e-21
rs72796704	44031297	4.93e-21
rs10201405	44025232	4.66e-21
rs116005262	44067539	4.65e-21
rs7370234	44024548	4.44e-21
rs10208317	44027391	4.42e-21
rs10177797	44025183	4.26e-21
rs71393209	44100328	4.26e-21
rs377243646	44093350	4.02e-21
rs573298799	44093349	4.02e-21
rs66900043	44068341	3.93e-21
rs7576450	44117709	3.86e-21
rs78451356	44033754	3.65e-21
rs72798807	44092770	3.63e-21
rs72798808	44092777	3.63e-21
rs9282575	44079606	3.42e-21
rs10180615	44038697	3.36e-21
rs114844025	44092798	3.35e-21
rs149171678	44097432	3.27e-21
rs76662303	44110994	3.21e-21
rs72798837	44098826	3.14e-21
rs9282572	44079671	3.14e-21
rs115296690	44092329	3.12e-21
rs4402817	44120114	3.12e-21
rs146747018	44092341	3.11e-21
rs72796734	44063731	3.08e-21
rs76464523	44097642	3.07e-21
rs72798839	44100063	3.05e-21
rs72798832	44097668	3.05e-21
rs72798835	44097713	3.04e-21
rs72798834	44097710	3.04e-21
rs72798831	44097537	3.03e-21
rs72798826	44096559	3.03e-21
rs72798824	44096398	3.03e-21
rs72798833	44097682	3.03e-21
rs72798823	44096318	3.02e-21
rs72798803	44091638	3.01e-21
rs72796802	44091506	3.01e-21
rs72796800	44091422	3.01e-21
rs72796799	44091279	3.01e-21
rs10187445	44040836	2.99e-21
rs78579904	44098014	2.99e-21
rs10439467	44048346	2.99e-21
rs72798815	44095332	2.99e-21
rs72798836	44098029	2.99e-21
rs114776934	44095208	2.98e-21
rs115237427	44095213	2.98e-21
rs72798825	44096457	2.98e-21
rs72798813	44095053	2.98e-21
rs72798828	44096782	2.98e-21
rs72798812	44094758	2.97e-21
rs114912290	44094699	2.97e-21
rs149082381	44094616	2.97e-21
rs55741639	44099057	2.97e-21
rs76492655	44097388	2.97e-21
rs67734975	44076244	2.97e-21
rs72798830	44097328	2.96e-21
rs72798829	44097270	2.96e-21
rs141102169	44098268	2.96e-21
rs114818032	44094652	2.95e-21
rs114553753	44092618	2.94e-21
rs72798806	44092626	2.94e-21
rs72796797	44091055	2.93e-21
rs57167155	44087860	2.91e-21
rs61532586	44087640	2.9e-21
rs58283698	44087543	2.9e-21
rs72796779	44087373	2.9e-21
rs72796759	44082553	2.9e-21
rs72796760	44082894	2.84e-21
rs72796762	44082902	2.84e-21
rs79220359	44082918	2.84e-21
rs72798838	44099826	2.84e-21
rs79758672	44091097	2.84e-21
rs72796798	44091083	2.83e-21
rs72796795	44090901	2.83e-21
rs115879565	44098334	2.83e-21
rs145185864	44098279	2.82e-21
rs72798820	44095864	2.8e-21
rs72798819	44095750	2.8e-21
rs72798817	44095476	2.79e-21
rs144923701	44087949	2.76e-21
rs72796745	44078192	2.76e-21
rs72798818	44095486	2.75e-21
rs41281461	44099634	2.74e-21
rs114309202	44087612	2.62e-21
rs76495234	44092696	2.61e-21
rs59880010	44084503	2.58e-21
rs60632368	44084484	2.58e-21
rs61710790	44084490	2.58e-21
rs72796787	44089815	2.57e-21
rs57358917	44089225	2.57e-21
rs61072747	44089226	2.57e-21
rs58004649	44089081	2.57e-21
rs59481186	44088878	2.57e-21
rs72796786	44088390	2.57e-21
rs56708646	44088851	2.57e-21
rs115668039	44089617	2.57e-21
rs56792518	44085646	2.57e-21
rs72796785	44088178	2.57e-21
rs72796784	44088153	2.57e-21
rs72796796	44090937	2.57e-21
rs72796783	44088147	2.57e-21
rs116388539	44090760	2.57e-21
rs58318775	44086723	2.57e-21
rs58076853	44086674	2.56e-21
rs58955887	44089048	2.55e-21
rs72796775	44085988	2.55e-21
rs57452597	44085541	2.54e-21
rs72796746	44080130	2.54e-21
rs72796789	44089934	2.54e-21
rs60206887	44085244	2.53e-21
rs61492950	44085094	2.53e-21
rs72796773	44085012	2.53e-21
rs60782591	44084180	2.52e-21
rs113723868	44084052	2.52e-21
rs72796769	44083883	2.52e-21
rs72796770	44083885	2.52e-21
rs72796768	44083804	2.52e-21
rs115651311	44090186	2.51e-21
rs72796792	44090184	2.51e-21
rs72796790	44090052	2.51e-21
rs72796766	44083544	2.51e-21
rs141040527	44090477	2.5e-21
rs147322283	44090270	2.5e-21
rs139145637	44083127	2.5e-21
rs72796793	44090206	2.5e-21
rs72796763	44082979	2.5e-21
rs144797141	44090490	2.5e-21
rs56728462	44081365	2.48e-21
rs72796777	44086221	2.48e-21
rs72796778	44086223	2.48e-21
rs72796776	44086127	2.47e-21
rs58245941	44085706	2.47e-21
rs79912906	44080638	2.45e-21
rs111257916	44080680	2.45e-21
rs72796758	44082309	2.45e-21
rs58696060	44082118	2.45e-21
rs60633742	44082058	2.45e-21
rs72796765	44083349	2.44e-21
rs57839994	44081637	2.44e-21
rs72796755	44081250	2.43e-21
rs72796754	44081180	2.43e-21
rs72796782	44088033	2.43e-21
rs72796749	44080715	2.42e-21
rs72796750	44080887	2.42e-21
rs72796751	44080967	2.42e-21
rs113441172	44080339	2.38e-21
rs72796748	44080310	2.37e-21
rs148572586	44083762	2.36e-21
rs72796747	44080242	2.36e-21
rs61145568	44081426	2.29e-21
rs13384972	44034701	2.19e-21
rs114330461	44082689	2.18e-21
rs140085499	44035998	2.16e-21
rs7590687	44077225	2.15e-21
rs558820294	44092522	2.12e-21
rs72796715	44050979	2.09e-21
rs376124375	44093890	2.02e-21
rs145958703	44111850	2.01e-21
rs4952685	44039276	1.9e-21
rs55853083	44065936	1.85e-21
rs112686079	44045005	1.84e-21
rs185568224	44093539	1.82e-21
rs115395766	44092067	1.79e-21
rs11897993	44048670	1.77e-21
rs552950829	44098159	1.76e-21
rs76218686	44098425	1.76e-21
rs111559090	44045402	1.75e-21
rs6720173	44040401	1.74e-21
rs4148195	44039633	1.57e-21
rs10194949	44030704	1.55e-21
rs4148182	44056590	1.53e-21
rs13432783	44028180	1.5e-21
rs140409276	44092501	1.45e-21
rs3792013	44027948	1.44e-21
rs371139748	44093621	1.44e-21
rs7370253	44024568	1.41e-21
rs4148177	44057102	1.41e-21
rs9309108	44026720	1.39e-21
rs547419084	44092041	1.36e-21
rs3828296	44029655	1.32e-21
rs75279593	44085035	1.25e-21
rs146302840	44084300	1.2e-21
rs144006253	44047907	1.09e-21
rs564388482	44053850	1.04e-21
rs142438913	44084291	1.04e-21
rs114868704	44039970	9.89e-22
rs116234063	44088203	8.55e-22
rs17031666	44043114	8.47e-22
rs7596134	44052833	8.34e-22
rs3792009	44037333	7.49e-22
rs138024211	44111841	7.27e-22
rs4148218	44099582	7.15e-22
rs4148217	44099433	7.04e-22
rs149486604	44089472	6.88e-22
rs75365565	44071760	6.84e-22
rs189827061	44078095	6.82e-22
rs141719915	44084567	6.42e-22
rs7560946	44120846	6.4e-22
rs2278357	44039839	6.16e-22
rs4952684	44039244	6.04e-22
rs10180748	44038984	6.04e-22
rs4952686	44039293	5.93e-22
rs79204129	44078179	5.69e-22
rs11556157	44028013	5.66e-22
rs147025449	44052891	5.65e-22
rs7594731	44027302	5.64e-22
rs144519599	44115396	5.62e-22
rs548088667	44087934	5.4e-22
rs147686747	44084281	5.25e-22
rs35206901	44097360	5.18e-22
rs140488605	44063346	5.01e-22
rs77870271	44098513	4.86e-22
rs149484430	44031257	4.6e-22
rs75802178	44038010	4.54e-22
rs564918696	44093423	4.42e-22
rs116514244	44078119	4.33e-22
rs4245786	44049120	4.23e-22
rs55726838	44071788	3.86e-22
rs12465555	44118189	3.84e-22
rs187356514	44110948	3.64e-22
rs191243200	44090361	3.43e-22
rs138885835	44080839	3.35e-22
rs10201851	44046585	3.34e-22
rs17578296	44112052	3.32e-22
rs71420074	44043894	3.3e-22
rs114446061	44077382	3.28e-22
rs11686966	44047651	3.13e-22
rs138296512	44101537	3.09e-22
rs189179812	44094600	3.03e-22
rs11891859	44044680	2.99e-22
rs113629534	44047939	2.97e-22
rs7577294	44112652	2.77e-22
rs2116547	44032084	2.7e-22
rs77018843	44084865	2.56e-22
rs189496254	44116230	2.38e-22
rs10177630	44032189	2.32e-22
rs140374206	44040347	2.23e-22
rs142900272	44087158	2.08e-22
rs116487096	44067220	2.06e-22
rs553497006	44085889	1.98e-22
rs187757276	44035525	1.89e-22
rs144450814	44035793	1.88e-22
rs2955280	44116836	1.8e-22
rs188183360	44054192	1.77e-22
rs143141324	44094686	1.73e-22
rs530764877	44093432	1.62e-22
rs142035585	44024588	1.55e-22
rs116597891	44101294	1.54e-22
rs72796743	44074075	1.47e-22
rs7597379	44119416	1.45e-22
rs528529967	44112199	1.39e-22
rs143422395	44037976	1.38e-22
rs4500989	44120690	1.38e-22
rs4563284	44120947	1.36e-22
rs13418826	44054559	1.28e-22
rs76898175	44033044	1.2e-22
rs12473732	44118428	1.18e-22
rs150773123	44108160	1.18e-22
rs113140405	44024616	1.14e-22
rs114321694	44110128	1.13e-22
rs12987875	44053113	1.12e-22
rs4245787	44054482	1.07e-22
rs755308534	44114282	1.05e-22
rs77273414	44062784	1.04e-22
rs55827398	44054384	1.02e-22
rs182201537	44063341	1e-22
rs13396356	44120182	9.43e-23
rs10445885	44116100	8.96e-23
rs78584484	44041208	8.63e-23
rs4148189	44047530	8.28e-23
rs76917577	44042846	8.19e-23
rs76814535	44101743	8.06e-23
rs77666876	44024609	8.03e-23
rs4245795	44100871	7.34e-23
rs541786053	44093231	6.87e-23
rs55680582	44049795	6.75e-23
rs143770198	44044930	6.37e-23
rs116437378	44027781	5.99e-23
rs111472651	44117788	5.93e-23
rs4289236	44054123	5.88e-23
rs58299493	44045932	5.81e-23
rs13405698	44101711	5.68e-23
rs4245788	44054484	5.63e-23
rs2954805	44109158	5.63e-23
rs61701484	44046226	5.59e-23
rs1864814	44048591	5.3e-23
rs72796772	44084975	5.15e-23
rs4131228	44058119	5.06e-23
rs4557031	44054437	5.04e-23
rs56260466	44079401	4.96e-23
rs4953027	44101394	4.78e-23
rs12479089	44098447	4.76e-23
rs12468591	44100015	4.69e-23
rs112263879	44061639	4.62e-23
rs17606027	44103237	4.58e-23
rs4148215	44081092	4.55e-23
rs4245792	44092406	4.37e-23
rs17031664	44042896	4.34e-23
rs34198326	44101229	4.33e-23
rs6710544	44064351	4.31e-23
rs114197606	44080185	4.31e-23
rs188598840	44094346	4.27e-23
rs17424261	44109624	4.11e-23
rs116541234	44112845	3.93e-23
rs2954802	44106541	3.9e-23
rs4312541	44120281	3.85e-23
rs12712897	44107317	3.8e-23
rs181389945	44094352	3.76e-23
rs4148219	44101964	3.68e-23
rs4148216	44081191	3.53e-23
rs10221914	44077453	3.45e-23
rs74919473	44117563	3.29e-23
rs1136998	44115183	3.14e-23
rs17495522	44028773	3.13e-23
rs17031742	44101884	2.88e-23
rs10177200	44067851	2.84e-23
rs62138479	44121943	2.8e-23
rs17496251	44121928	2.73e-23
rs55924588	44102197	2.48e-23
rs2955279	44112422	2.47e-23
rs10210428	44098259	2.37e-23
rs7599296	44053090	2.24e-23
rs116520905	44037396	2.17e-23
rs4148220	44102235	2.16e-23
rs11124950	44104067	2.14e-23
rs114614034	44107865	2.12e-23
rs79372723	44106898	2.09e-23
rs76655836	44104311	2.09e-23
rs11124949	44104029	2.08e-23
rs73924080	44107825	2.07e-23
rs75691913	44107295	2.06e-23
rs4073237	44049872	2.01e-23
rs114735747	44111652	1.91e-23
rs10179921	44068291	1.88e-23
rs58336297	44072260	1.79e-23
rs4507143	44086795	1.78e-23
rs112549071	44033080	1.73e-23
rs149956799	44094154	1.73e-23
rs62136452	44088167	1.71e-23
rs10221850	44075162	1.69e-23
rs10186958	44098331	1.69e-23
rs10182672	44074673	1.63e-23
rs13430143	44075093	1.62e-23
rs6722886	44111286	1.6e-23
rs11685087	44107802	1.6e-23
rs2954807	44112731	1.55e-23
rs4245794	44100849	1.5e-23
rs371913491	44111515	1.46e-23
rs10182584	44074642	1.42e-23
rs3795860	44098855	1.3e-23
rs6714800	44100357	1.25e-23
rs4245793	44092959	1.2e-23
rs9973482	44095366	1.19e-23
rs6544714	44085266	1.18e-23
rs12329390	44098606	1.17e-23
rs11454812	44085880	1.13e-23
rs6752551	44096010	1.11e-23
rs13395859	44095621	1.08e-23
rs7601130	44090333	1.07e-23
rs4952681	44033029	1.06e-23
rs72798845	44113138	1.04e-23
rs11679237	44107804	1.03e-23
rs28429480	44083019	1e-23
rs9679574	44092694	1e-23
rs59645716	44117578	9.93e-24
rs13390041	44078162	9.89e-24
rs7580380	44088947	9.76e-24
rs4132010	44089355	9.71e-24
rs55991524	44083123	9.56e-24
rs1864815	44043452	9.51e-24
rs4550709	44091641	9.43e-24
rs4076835	44081488	9.33e-24
rs10202258	44091058	9.3e-24
rs4148222	44102634	9.23e-24
rs10165563	44083654	9.08e-24
rs4603817	44092245	9.01e-24
rs6756778	44100077	8.11e-24
rs4953028	44101827	7.85e-24
rs4148208	44070394	7.78e-24
rs1835815	44030649	7.75e-24
rs4148192	44042431	7.21e-24
rs4952689	44101430	7.18e-24
rs4148194	44042263	7.18e-24
rs4148211	44071743	7.08e-24
rs2278356	44039875	6.97e-24
rs11685669	44103017	6.95e-24
rs2954806	44109281	6.93e-24
rs7580868	44113303	6.91e-24
rs17031599	44031175	6.83e-24
rs4148207	44070251	6.8e-24
rs3923911	44057218	6.65e-24
rs4148221	44102491	6.63e-24
rs4131229	44058067	6.61e-24
rs28517482	44101538	6.61e-24
rs11679242	44107814	6.57e-24
rs6707683	44058470	6.2e-24
rs10169893	44056112	6.17e-24
rs4148178	44057030	6.16e-24
rs4148212	44071833	6.14e-24
rs4148183	44056541	6.04e-24
rs6716451	44060832	6e-24
rs4953022	44072145	5.95e-24
rs4953031	44112511	5.92e-24
rs4148179	44056856	5.91e-24
rs4148180	44056800	5.89e-24
rs9789463	44055649	5.8e-24
rs4245796	44107735	5.76e-24
rs10205816	44044255	5.73e-24
rs6544718	44104925	5.72e-24
rs4148181	44056678	5.69e-24
rs4148213	44071852	5.67e-24
rs10201698	44025355	5.66e-24
rs4148184	44056444	5.65e-24
rs6720518	44070780	5.59e-24
rs4148185	44056322	5.56e-24
rs4148210	44071639	5.56e-24
rs4148209	44071625	5.55e-24
rs2954804	44107742	5.49e-24
rs4952680	44030032	5.48e-24
rs150493713	44055997	5.44e-24
rs3792012	44033896	5.39e-24
rs4953029	44109507	5.37e-24
rs4148187	44050888	5.36e-24
rs6748810	44070935	5.27e-24
rs4557032	44055446	5.22e-24
rs4148205	44069702	5.2e-24
rs4148204	44069517	5.12e-24
rs4148224	44069918	5.11e-24
rs4953030	44112075	5.1e-24
rs1139250	44114074	5.09e-24
rs6729865	44060849	5.09e-24
rs3806471	44066174	5.06e-24
rs4148206	44069781	5.04e-24
rs13396273	44062286	5.02e-24
rs6712582	44063200	4.99e-24
rs7576555	44108836	4.97e-24
rs4521094	44107701	4.97e-24
rs10186063	44110577	4.95e-24
rs35636239	44064097	4.92e-24
rs34520479	44064062	4.9e-24
rs13425681	44063687	4.87e-24
rs13425260	44063315	4.83e-24
rs4953020	44062896	4.81e-24
rs6728053	44063353	4.79e-24
rs150590590	44064172	4.76e-24
rs202179650	44064174	4.76e-24
rs4953021	44063182	4.71e-24
rs112386902	44108865	4.58e-24
rs7599981	44111670	4.54e-24
rs4952687	44087491	4.42e-24
rs4953017	44024282	4.4e-24
rs4148188	44050687	4.4e-24
rs55670036	44104155	4.38e-24
rs141009760	44111515	4.31e-24
rs3806470	44067169	4.18e-24
rs4148202	44067819	4.07e-24
rs34798399	44104201	3.88e-24
rs12329388	44098565	3.79e-24
rs2954801	44106057	3.73e-24
rs6758582	44060670	3.71e-24
rs6716572	44060909	3.64e-24
rs6544712	44060103	3.61e-24
rs6756676	44100169	3.4e-24
rs13421669	44095697	3.38e-24
rs6737524	44095963	3.31e-24
rs6544715	44089928	3.31e-24
rs9973811	44095326	3.3e-24
rs62136451	44083494	3.3e-24
rs4314040	44091420	3.29e-24
rs6718187	44082362	3.28e-24
rs10174731	44082669	3.28e-24

## Sheet: sphingomyelin
snp	position	SNP.PP.H4
rs75331444	44069772	0.542547
rs76866386	44075483	0.244545
rs11887534	44066247	0.0864213
rs4076834	44081627	0.0779626
rs115445558	44063098	0.0450312
rs72875462	44079310	0.00154615
rs4953023	44074000	0.000480191
rs77725792	44058201	0.000371334
rs41360247	44073656	0.000310481
rs56132765	44078853	0.000274662
rs6756629	44065090	0.000141291
rs114938914	44055510	0.00013404
rs79835740	44056148	0.000112363
rs111617668	44055922	6.54e-05
rs3923912	44057570	2.35e-05
rs56266464	44054991	1.55e-05
rs4507142	44086591	6.31e-06
rs9753033	44084600	5.88e-06
rs4614977	44087024	5.75e-06
rs4299376	44072576	1.89e-11
rs58762754	44088041	1.7e-11
rs60668987	44088039	3e-12
rs6544713	44073881	2.52e-12
rs4245791	44074431	1.67e-12
rs60567145	44088096	1.09e-12
rs4952688	44096770	5.41e-17
rs6755809	44096336	5.11e-17
rs6544716	44096259	4.83e-17
rs6740545	44096139	1.64e-17
rs4603816	44092066	2.38e-18
rs6544717	44096402	1.6e-18
rs4953026	44097367	3.64e-19
rs7598542	44093276	6.26e-21
rs77673991	44077323	1.57e-21
rs6709904	44080324	9.87e-22
rs4077440	44081042	1.86e-24
rs9309109	44084189	4.64e-25
rs4148214	44079004	4.19e-25
rs6735229	44070639	3.33e-25
rs4496372	44077768	3.05e-25
rs4549146	44055527	2.27e-25
rs6741243	44063357	8.54e-26
rs6733452	44094845	2.87e-26
rs58613498	44072887	2.14e-26
rs61226753	44068976	1.95e-26
rs4148182	44056590	1.64e-26
rs4148191	44042904	1.55e-26
rs72796744	44074552	1.5e-26
rs4148177	44057102	1.4e-26
rs9282575	44079606	8.95e-27
rs149171678	44097432	8.4e-27
rs71393209	44100328	8.16e-27
rs72796734	44063731	8.06e-27
rs72798837	44098826	7.98e-27
rs72798839	44100063	7.63e-27
rs9282572	44079671	7.62e-27
rs4953024	44074128	7.56e-27
rs66900043	44068341	7.36e-27
rs72798838	44099826	7.3e-27
rs76464523	44097642	7.24e-27
rs72798832	44097668	7.24e-27
rs72798835	44097713	7.22e-27
rs72798834	44097710	7.21e-27
rs55741639	44099057	7.18e-27
rs77370416	44097114	7.17e-27
rs72798833	44097682	7.13e-27
rs72798831	44097537	7.05e-27
rs78579904	44098014	7.04e-27
rs72798836	44098029	7.02e-27
rs72798826	44096559	6.97e-27
rs76492655	44097388	6.96e-27
rs72798830	44097328	6.95e-27
rs72798829	44097270	6.95e-27
rs72798828	44096782	6.91e-27
rs56792518	44085646	6.89e-27
rs141102169	44098268	6.87e-27
rs72798825	44096457	6.87e-27
rs72798824	44096398	6.83e-27
rs72798823	44096318	6.83e-27
rs67734975	44076244	6.82e-27
rs72796759	44082553	6.8e-27
rs72798803	44091638	6.76e-27
rs72796802	44091506	6.75e-27
rs72796800	44091422	6.74e-27
rs72796799	44091279	6.73e-27
rs72798815	44095332	6.73e-27
rs114776934	44095208	6.72e-27
rs115237427	44095213	6.72e-27
rs72798813	44095053	6.71e-27
rs115296690	44092329	6.7e-27
rs72796797	44091055	6.68e-27
rs146747018	44092341	6.68e-27
rs72798812	44094758	6.68e-27
rs114912290	44094699	6.67e-27
rs149082381	44094616	6.67e-27
rs114818032	44094652	6.66e-27
rs72796745	44078192	6.66e-27
rs72796760	44082894	6.6e-27
rs72796762	44082902	6.6e-27
rs79220359	44082918	6.6e-27
rs4953016	44021124	6.57e-27
rs115879565	44098334	6.38e-27
rs145185864	44098279	6.37e-27
rs41281461	44099634	6.25e-27
rs114553753	44092618	6.03e-27
rs72798806	44092626	6.03e-27
rs144923701	44087949	6e-27
rs72796798	44091083	5.99e-27
rs79758672	44091097	5.98e-27
rs72796746	44080130	5.98e-27
rs113723868	44084052	5.86e-27
rs59880010	44084503	5.85e-27
rs60632368	44084484	5.85e-27
rs61710790	44084490	5.85e-27
rs60782591	44084180	5.85e-27
rs72796769	44083883	5.85e-27
rs72796770	44083885	5.85e-27
rs72796768	44083804	5.84e-27
rs57167155	44087860	5.82e-27
rs72796766	44083544	5.81e-27
rs61532586	44087640	5.79e-27
rs58283698	44087543	5.79e-27
rs72796779	44087373	5.78e-27
rs139145637	44083127	5.77e-27
rs72796765	44083349	5.77e-27
rs72796763	44082979	5.76e-27
rs72796795	44090901	5.75e-27
rs7569333	44022512	5.72e-27
rs58318775	44086723	5.7e-27
rs58076853	44086674	5.69e-27
rs56728462	44081365	5.67e-27
rs72796777	44086221	5.63e-27
rs72796778	44086223	5.63e-27
rs57452597	44085541	5.63e-27
rs148572586	44083762	5.62e-27
rs72796775	44085988	5.62e-27
rs60206887	44085244	5.59e-27
rs61492950	44085094	5.59e-27
rs72796773	44085012	5.58e-27
rs72796758	44082309	5.57e-27
rs58696060	44082118	5.57e-27
rs72796776	44086127	5.56e-27
rs60633742	44082058	5.56e-27
rs58245941	44085706	5.53e-27
rs57839994	44081637	5.52e-27
rs111257916	44080680	5.51e-27
rs72796755	44081250	5.48e-27
rs72796754	44081180	5.48e-27
rs72796750	44080887	5.47e-27
rs72796749	44080715	5.47e-27
rs72796751	44080967	5.44e-27
rs72798820	44095864	5.36e-27
rs72798819	44095750	5.36e-27
rs72798817	44095476	5.35e-27
rs72798818	44095486	5.29e-27
rs79912906	44080638	5.16e-27
rs113441172	44080339	5.12e-27
rs72796748	44080310	5.08e-27
rs72796747	44080242	5.08e-27
rs61145568	44081426	5.08e-27
rs115668039	44089617	5.05e-27
rs114844025	44092798	5.04e-27
rs72796789	44089934	5.03e-27
rs72796796	44090937	5.02e-27
rs116388539	44090760	5.02e-27
rs72796787	44089815	4.96e-27
rs57358917	44089225	4.95e-27
rs61072747	44089226	4.95e-27
rs72798807	44092770	4.95e-27
rs72798808	44092777	4.95e-27
rs58004649	44089081	4.94e-27
rs141040527	44090477	4.94e-27
rs59481186	44088878	4.94e-27
rs56708646	44088851	4.93e-27
rs144797141	44090490	4.93e-27
rs147322283	44090270	4.93e-27
rs72796793	44090206	4.93e-27
rs72796790	44090052	4.91e-27
rs115651311	44090186	4.91e-27
rs72796792	44090184	4.91e-27
rs72796785	44088178	4.91e-27
rs72796784	44088153	4.91e-27
rs139029940	44044885	4.9e-27
rs72796783	44088147	4.9e-27
rs72796786	44088390	4.88e-27
rs76495234	44092696	4.86e-27
rs58955887	44089048	4.85e-27
rs138958276	44042787	4.69e-27
rs7596134	44052833	4.6e-27
rs377243646	44093350	4.51e-27
rs573298799	44093349	4.51e-27
rs114330461	44082689	4.46e-27
rs115395766	44092067	4.39e-27
rs114309202	44087612	4.31e-27
rs13427362	44044839	4.29e-27
rs552950829	44098159	4.1e-27
rs4952679	44029821	4.1e-27
rs558820294	44092522	3.87e-27
rs76218686	44098425	3.2e-27
rs140409276	44092501	2.53e-27
rs4148217	44099433	2.33e-27
rs4148218	44099582	1.88e-27
rs17424122	44075217	1.87e-27
rs13427541	44012883	1.72e-27
rs150144845	44060229	1.7e-27
rs13388559	44012904	1.68e-27
rs13413826	44012620	1.67e-27
rs35206901	44097360	1.64e-27
rs146302840	44084300	1.55e-27
rs10193508	44012268	1.52e-27
rs13427446	44012829	1.48e-27
rs13427334	44012751	1.48e-27
rs4952683	44036800	1.4e-27
rs10206087	44012400	1.38e-27
rs3749063	44021407	1.37e-27
rs10190234	44011320	1.36e-27
rs142438913	44084291	1.32e-27
rs10199778	44019936	1.3e-27
rs10190622	44011730	1.29e-27
rs1025448	44022744	1.27e-27
rs10186086	44036480	1.25e-27
rs72794897	44022591	1.09e-27
rs4953019	44043393	1.03e-27
rs188228727	44086346	8.74e-28
rs3792017	44017411	8.69e-28
rs10166663	44025189	8.51e-28
rs185167901	44025188	8.51e-28
rs371139748	44093621	8.34e-28
rs4148193	44042317	7.93e-28
rs10199777	44019930	7.73e-28
rs59513006	44035123	6.96e-28
rs13420319	44019799	6.86e-28
rs72796704	44031297	6.78e-28
rs10201405	44025232	6.67e-28
rs150317403	44065139	6.5e-28
rs149486604	44089472	6.44e-28
rs58795814	44035503	6.42e-28
rs76224003	44020982	6.27e-28
rs7370234	44024548	6.25e-28
rs10208317	44027391	6.19e-28
rs77105521	44039733	6.02e-28
rs1025447	44022970	5.97e-28
rs10177797	44025183	5.89e-28
rs4953018	44036689	4.88e-28
rs3792008	44037488	4.72e-28
rs4952682	44036491	4.63e-28
rs10186552	44036922	4.47e-28
rs564918696	44093423	4.36e-28
rs376124375	44093890	4.1e-28
rs147686747	44084281	3.99e-28
rs17031519	44009097	3.73e-28
rs8302	44036913	3.48e-28
rs7590687	44077225	3.47e-28
rs3765000	44014301	3.45e-28
rs182865911	44017680	3.12e-28
rs10173687	44036438	3.01e-28
rs10439467	44048346	2.86e-28
rs3792010	44035568	2.79e-28
rs145669448	44027684	2.61e-28
rs114448742	44009427	2.57e-28
rs13382491	44019612	2.28e-28
rs112686079	44045005	2.24e-28
rs4953015	44010341	2.17e-28
rs142722048	44031695	2.16e-28
rs75809820	44007872	2.15e-28
rs2288707	44010887	2.11e-28
rs13424280	44008245	2.07e-28
rs116005262	44067539	2.07e-28
rs28473566	44012206	2.04e-28
rs111559090	44045402	2.04e-28
rs79027317	44009416	2.02e-28
rs55770011	44008565	2.02e-28
rs3792021	44017177	1.98e-28
rs4148196	44037914	1.95e-28
rs75279593	44085035	1.93e-28
rs28483979	44019626	1.92e-28
rs3792019	44017266	1.91e-28
rs3792020	44017188	1.9e-28
rs112767530	44008987	1.9e-28
rs13395550	44007393	1.89e-28
rs3792016	44017749	1.87e-28
rs13432783	44028180	1.82e-28
rs9284743	44015550	1.82e-28
rs3815994	44016885	1.79e-28
rs10194949	44030704	1.73e-28
rs547419084	44092041	1.73e-28
rs9284744	44015597	1.71e-28
rs2288705	44016602	1.7e-28
rs3792013	44027948	1.63e-28
rs9309108	44026720	1.61e-28
rs189179812	44094600	1.59e-28
rs11695053	44015391	1.58e-28
rs7370253	44024568	1.55e-28
rs78451356	44033754	1.54e-28
rs3828296	44029655	1.48e-28
rs191243200	44090361	1.44e-28
rs548088667	44087934	1.21e-28
rs114446061	44077382	1.1e-28
rs10180615	44038697	1.01e-28
rs58290925	44005458	9.8e-29
rs368339767	44020739	9.25e-29
rs140085499	44035998	8.97e-29
rs116514244	44078119	8.34e-29
rs11695056	44015409	8.32e-29
rs10187445	44040836	8.21e-29
rs140488605	44063346	7.84e-29
rs114868704	44039970	7.8e-29
rs116234063	44088203	7.38e-29
rs77870271	44098513	7.28e-29
rs13384972	44034701	6.23e-29
rs3792024	44015776	6.17e-29
rs3792022	44017124	6.1e-29
rs2288706	44016551	6.1e-29
rs564388482	44053850	5.8e-29
rs4952685	44039276	5.26e-29
rs11897993	44048670	5.21e-29
rs11556157	44028013	5.18e-29
rs6720173	44040401	5.14e-29
rs4245786	44049120	5.12e-29
rs55853083	44065936	4.86e-29
rs148663775	44013648	4.76e-29
rs4148195	44039633	4.25e-29
rs3792023	44015928	3.98e-29
rs79204129	44078179	3.9e-29
rs72796782	44088033	3.62e-29
rs6730449	44014719	3.57e-29
rs185568224	44093539	3.55e-29
rs147025449	44052891	3.53e-29
rs144006253	44047907	3.45e-29
rs7594731	44027302	3.37e-29
rs10205879	44012244	3.3e-29
rs142181847	44013709	2.98e-29
rs10201851	44046585	2.62e-29
rs3792009	44037333	2.49e-29
rs72796715	44050979	2.36e-29
rs11891859	44044680	2.31e-29
rs149484430	44031257	2.2e-29
rs71420074	44043894	2.06e-29
rs75365565	44071760	1.98e-29
rs189827061	44078095	1.9e-29
rs141719915	44084567	1.89e-29
rs77018843	44084865	1.84e-29
rs2278357	44039839	1.78e-29
rs10180748	44038984	1.74e-29
rs4952684	44039244	1.72e-29
rs4952686	44039293	1.68e-29
rs138296512	44101537	1.64e-29
rs11686966	44047651	1.56e-29
rs17031666	44043114	1.1e-29
rs55726838	44071788	1.1e-29
rs75802178	44038010	1.06e-29
rs143141324	44094686	9.73e-30
rs138885835	44080839	9.63e-30
rs4245795	44100871	9.38e-30
rs553497006	44085889	8.71e-30
rs113140405	44024616	8.68e-30
rs12987875	44053113	8.24e-30
rs62136410	44022092	8.1e-30
rs113629534	44047939	8.04e-30
rs530764877	44093432	7.73e-30
rs2116547	44032084	7.62e-30
rs187757276	44035525	6.92e-30
rs4148215	44081092	6.86e-30
rs72796772	44084975	6.68e-30
rs10177630	44032189	6.23e-30
rs34198326	44101229	5.99e-30
rs7563532	44008550	5.3e-30
rs199554217	44017682	5.18e-30
rs116597891	44101294	5.07e-30
rs12479089	44098447	4.95e-30
rs12468591	44100015	4.81e-30
rs4148216	44081191	4.76e-30
rs182594405	44012918	4.71e-30
rs140374206	44040347	4.51e-30
rs4131228	44058119	4.48e-30
rs4148189	44047530	4.34e-30
rs182201537	44063341	4.17e-30
rs72796743	44074075	4.02e-30
rs188183360	44054192	4.02e-30
rs143422395	44037976	3.83e-30
rs4148219	44101964	3.5e-30
rs13418826	44054559	3.4e-30
rs4953012	44006464	3.29e-30
rs77273414	44062784	3.12e-30
rs144450814	44035793	3.04e-30
rs76898175	44033044	3.02e-30
rs141353179	44018606	2.94e-30
rs78905905	44007900	2.91e-30
rs13399828	44008986	2.74e-30
rs78061778	44015156	2.61e-30
rs192575101	44020441	2.42e-30
rs78584484	44041208	2.35e-30
rs79489805	44018562	2.32e-30
rs55827398	44054384	2.17e-30
rs114071417	44013627	2.16e-30
rs116487096	44067220	2.12e-30
rs142900272	44087158	2.09e-30
rs4953027	44101394	2.04e-30
rs112263879	44061639	1.95e-30
rs12475203	44019351	1.77e-30
rs140697633	44013907	1.77e-30
rs77261288	44012064	1.76e-30
rs4245792	44092406	1.74e-30
rs75040165	44017067	1.73e-30
rs185882621	44017140	1.71e-30
rs191084774	44017141	1.71e-30
rs77666876	44024609	1.68e-30
rs80212642	44008228	1.67e-30
rs6710544	44064351	1.65e-30
rs143770198	44044930	1.64e-30
rs142035585	44024588	1.64e-30
rs147620605	44009852	1.63e-30
rs3792025	44005946	1.62e-30
rs4245787	44054482	1.58e-30
rs76917577	44042846	1.56e-30
rs58299493	44045932	1.53e-30
rs61701484	44046226	1.5e-30
rs116437378	44027781	1.41e-30
rs145198352	44009835	1.41e-30
rs17606027	44103237	1.23e-30
rs1864814	44048591	1.17e-30
rs76814535	44101743	1.12e-30
rs114197606	44080185	1.1e-30
rs188598840	44094346	1.08e-30
rs10221850	44075162	1.07e-30
rs10182672	44074673	1.05e-30
rs77197977	44015120	1.05e-30
rs13430143	44075093	1.02e-30
rs181389945	44094352	1.01e-30
rs541786053	44093231	9.87e-31
rs10221914	44077453	9.23e-31
rs4289236	44054123	9.19e-31
rs62136452	44088167	8.98e-31
rs4245788	44054484	8.52e-31
rs17495522	44028773	8.49e-31
rs10182584	44074642	8.23e-31
rs4557031	44054437	7.94e-31
rs10186958	44098331	7.88e-31
rs3795860	44098855	7.85e-31
rs4507143	44086795	7.65e-31
rs6714800	44100357	7.25e-31
rs149956799	44094154	6.94e-31
rs12329390	44098606	6.89e-31
rs17031742	44101884	6.74e-31
rs4245793	44092959	6.73e-31
rs55924588	44102197	6.68e-31
rs9973482	44095366	6.56e-31
rs6752551	44096010	6.39e-31
rs56260466	44079401	6.36e-31
rs4148220	44102235	6.26e-31
rs6544714	44085266	6.23e-31
rs55680582	44049795	6.03e-31
rs116520905	44037396	5.89e-31
rs11454812	44085880	5.77e-31
rs76655836	44104311	5.71e-31
rs11124949	44104029	5.69e-31
rs10179921	44068291	5.64e-31
rs13395859	44095621	5.54e-31
rs10210428	44098259	5.34e-31
rs4148208	44070394	5.3e-31
rs7601130	44090333	5.15e-31
rs10177200	44067851	5.13e-31
rs28429480	44083019	5.02e-31
rs58336297	44072260	4.93e-31
rs7580380	44088947	4.81e-31
rs4132010	44089355	4.78e-31
rs13390041	44078162	4.73e-31
rs4550709	44091641	4.63e-31
rs4953022	44072145	4.62e-31
rs4148211	44071743	4.58e-31
rs4076835	44081488	4.56e-31
rs10202258	44091058	4.54e-31
rs7599296	44053090	4.5e-31
rs11124950	44104067	4.41e-31
rs6756778	44100077	4.36e-31
rs9679574	44092694	4.34e-31
rs4148207	44070251	4.34e-31
rs4073237	44049872	4.33e-31
rs4603817	44092245	4.12e-31
rs67306448	44008746	4.08e-31
rs17031664	44042896	4.05e-31
rs4245794	44100849	3.99e-31
rs55991524	44083123	3.93e-31
rs4148212	44071833	3.71e-31
rs10165563	44083654	3.45e-31
rs4148210	44071639	3.38e-31
rs4148213	44071852	3.32e-31
rs6716451	44060832	3.28e-31
rs4148209	44071625	3.28e-31
rs13405698	44101711	3.27e-31
rs6720518	44070780	3.26e-31
rs113699694	44022419	3.1e-31
rs17031514	44006655	3.06e-31
rs72873524	44009383	3.05e-31
rs112549071	44033080	3.03e-31
rs113914138	44013711	3.02e-31
rs6748810	44070935	3.01e-31
rs4148205	44069702	2.94e-31
rs17031509	44005730	2.94e-31
rs4952681	44033029	2.92e-31
rs4148224	44069918	2.89e-31
rs4148206	44069781	2.84e-31
rs4148204	44069517	2.78e-31
rs6729865	44060849	2.7e-31
rs4148221	44102491	2.41e-31
rs1864815	44043452	2.41e-31
rs4148222	44102634	2.38e-31
rs4953013	44007075	2.34e-31
rs3806471	44066174	2.19e-31
rs1835815	44030649	2.15e-31
rs4953020	44062896	2.09e-31
rs150590590	44064172	2.02e-31
rs202179650	44064174	2.02e-31
rs17031599	44031175	1.9e-31
rs9309107	44021826	1.9e-31
rs7560245	44008062	1.81e-31
rs3815995	44010620	1.79e-31
rs7585947	44007406	1.77e-31
rs3806470	44067169	1.73e-31
rs111826911	44013837	1.71e-31
rs4953028	44101827	1.69e-31
rs4952689	44101430	1.69e-31
rs4148178	44057030	1.69e-31
rs4148179	44056856	1.68e-31
rs4148180	44056800	1.67e-31
rs4148192	44042431	1.67e-31
rs4148184	44056444	1.65e-31
rs2278356	44039875	1.64e-31
rs4148185	44056322	1.64e-31
rs4148194	44042263	1.63e-31
rs3923911	44057218	1.63e-31
rs4148181	44056678	1.61e-31
rs4148183	44056541	1.6e-31
rs10205816	44044255	1.6e-31
rs9789463	44055649	1.54e-31
rs10169893	44056112	1.5e-31
rs6544718	44104925	1.49e-31
rs150493713	44055997	1.47e-31
rs6707683	44058470	1.47e-31
rs4952680	44030032	1.45e-31
rs10201698	44025355	1.43e-31
rs4131229	44058067	1.42e-31
rs3792012	44033896	1.32e-31
rs4148187	44050888	1.32e-31
rs6712582	44063200	1.31e-31
rs11685669	44103017	1.3e-31
rs35636239	44064097	1.3e-31
rs34520479	44064062	1.29e-31
rs13425681	44063687	1.28e-31
rs13425260	44063315	1.28e-31
rs4557032	44055446	1.26e-31
rs6728053	44063353	1.26e-31
rs4953021	44063182	1.25e-31
rs28517482	44101538	1.24e-31
rs4148188	44050687	1.24e-31
rs4952687	44087491	1.23e-31
rs13396273	44062286	1.18e-31
rs4953017	44024282	1.11e-31
rs4953014	44007127	1.09e-31
rs55670036	44104155	1.08e-31
rs4148202	44067819	1.07e-31
rs34798399	44104201	1.06e-31
rs6544712	44060103	1.04e-31
rs12329388	44098565	1.02e-31
rs6716572	44060909	1.01e-31
rs6758582	44060670	9.95e-32
rs13421669	44095697	9.01e-32
rs6756676	44100169	8.99e-32
rs6737524	44095963	8.9e-32
rs10174731	44082669	8.88e-32
rs4314040	44091420	8.87e-32
rs6544715	44089928	8.87e-32
rs6718187	44082362	8.87e-32
rs9973811	44095326	8.87e-32
rs62136451	44083494	8.84e-32
