# Supplementary material for: The Causal Relationship Between Choline Metabolites and Acute Acalculous Cholecystitis: Identifying ABCG8 as Colocalized Gene
Source: Nutrients. 2024 Oct 22;16(21):3588. doi: 10.3390/nu16213588 (PMC11547454; doi:10.3390/nu16213588)
Supplement: Supplementary file 1 [file nutrients-16-03588-s001.zip › Supplementary Materials/Supplementary Table S5.xlsx]

## Sheet: Sheet1
Exposure	Outcome	MR methods	nSNP	beta	se	OR	se（OR）	P	P for Cochran Q test	P for MR-Egger intercept	P for global test
Total choline	LDL	MR Egger	7	0.26184	0.179825	1.29932	0.233651	0.205143	0.364421	0.622096	0.626
		Weighted median	7	0.371945	0.0566015	1.45055	0.0821035	4.99e-11
		Inverse variance weighted	7	0.353265	0.0428494	1.42371	0.0610051	1.66e-16	0.452801
		Simple mode	7	0.381294	0.0873367	1.46418	0.127876	0.00474057
		Weighted mode	7	0.381294	0.0790069	1.46418	0.11568	0.00292189
Phosphatidylcholine	LDL	MR Egger	15	0.33186	0.0780617	1.39356	0.108783	0.000945007	0.0264415
		Weighted median	15	0.373172	0.0378063	1.45233	0.0549074	5.58e-23
		Inverse variance weighted	15	0.346819	0.0313837	1.41456	0.0443942	2.17e-28	0.0383715	0.836316	0.122
		Simple mode	15	0.365845	0.0702262	1.44173	0.101247	0.000132262
		Weighted mode	15	0.371573	0.039197	1.45001	0.0568362	1.8e-07
Sphingomyelin	LDL	MR Egger	22	0.47892	0.0697676	1.61433	0.112628	1.14e-06	0.00258254	0.864845	0.063
		Weighted median	22	0.455528	0.0378661	1.57701	0.059715	2.47e-33
		Inverse variance weighted	22	0.468206	0.0309781	1.59713	0.049476	1.31e-51	0.00386762
		Simple mode	22	0.481926	0.0757979	1.61919	0.122731	2.65e-06
		Weighted mode	22	0.461139	0.0717492	1.58588	0.113785	2.27e-06
LDL	Cholecystitis	MR Egger	78	-0.00208062	0.000814591	0.997922	0.000812898	0.0126444	0.0130233	0.864845	0.063
		Weighted median	78	-0.00143704	0.000796934	0.998564	0.00079579	0.071355
		Inverse variance weighted	78	-0.00177341	0.000579554	0.998228	0.000578527	0.00221373	0.0148067	0.591284	0.0257
		Simple mode	78	-0.000451345	0.00173363	0.999549	0.00173285	0.795291
		Weighted mode	78	-0.00142045	0.000666198	0.998581	0.000665252	0.0361799
Cholecystitis	Total choline	Inverse variance weighted	2	-6.28335	5.89655	0.00186713	0.0110096	0.286605
Cholecystitis	Phosphatidylcholine	Inverse variance weighted	2	-4.74426	4.99676	0.00870151	0.0434793	0.342383
Cholecystitis	Sphingomyelin	Inverse variance weighted	2	-12.2929	7.69177	4.58434e-06	3.52616e-05	0.110002
